# Supplementary material for: DNA binding and RAD51 engagement by the BRCA2 C-terminus orchestrate DNA repair and replication fork preservation
Source: Nat Commun. 2023 Jan 26;14:432. doi: 10.1038/s41467-023-36211-x (PMC9879961; doi:10.1038/s41467-023-36211-x)
Supplement: Supplementary file 4 — Source Data [file 41467_2023_36211_MOESM4_ESM.xlsx]

## Sheet: Figure 1
Fig. 1a				Fig. 1b																Fig. 1d
Alignment position	Score (conservation)			disordered region			OB1			CTRB			BRC4			Tower				Residue	Residue	Height	Height2	free	bound	bound/free
0	0.11341			MYA	Identity (%)		MYA	Identity (%)		MYA	Identity (%)		MYA	Identity (%)		MYA	Identity (%)			3260	D	267526	8665.81	0.858198	0.0279542	0.0325732
1	0.09142			318	25.88		736	36.36		736	28.57		1552	24.14		1419	15.15			3261	D	268480	233000	0.861258	0.751613	0.872692
2	0.09444			318	18.29		89	86.9		89	82.61		1552	17.65		1092	19.78			3262	Q	250663	126000	0.804103	0.406452	0.505472
3	0.16867			318	14.29		89	80.49		89	91.3		1419	18.75		1275	19.78			3263	K	102158	65300	0.327713	0.210645	0.642773
4	0.35961			318	10.71		1275	39.51		736	26.09		627	37.5		1275	18.6			3264	N	176053	9582.22	0.564761	0.0309104	0.0547318
5	0.33602			318	18.07		736	47.56		318	65.22		687	31.25		1552	13.89			3265	C	180160	12600	0.577936	0.0406452	0.0703281
6	0.29675			357	22.08		318	74.39		28.81	97.83		1275	21.88		1552	11.76			3266	K	195314	14000	0.626549	0.0451613	0.0720795
7	0.33151			433	20		28.81	97.59		89	89.13		1275	18.75		603	17.2			3267	K	202210	37300	0.64867	0.120323	0.185491
8	0.34433			433	23.94		1419	46.25		357	65.22		736	34.38		687	29.85			3268	R	190298	82300	0.610458	0.265484	0.434893
9	0.32567			465	18.97		1017	43.75		433	43.48		318	50		736	20.39			3269	R	116518	8837.03	0.373779	0.0285065	0.0762658
10	0.34847			89	56.04		89	92.86		69	97.83		89	90.62		736	25			3270	A	154530	65400	0.495717	0.210968	0.425581
11	0.43525			94	60.87		433	68.29		318	58.7		1275	30		736	28.71			3271	L	202549	53400	0.649758	0.172258	0.265111
12	0.4611			94	61.96		69	93.98		736	25		736	34.38		627	37.14			3272	D	235339	228000	0.754945	0.735484	0.974222
13	0.46166			160	35.96		318	70.73		687	21.74		627	40.62		627	35.24			3273	F	141141	117000	0.452767	0.377419	0.833584
14	0.57247			160	34.44		357	75.61		736	26.09		687	40.62		687	36.19			3274	L	98552.4	27600	0.316147	0.0890323	0.281617
15	0.58114			89	55.56		736	60.98		351.7	56.52		433	43.75		433	34.31			3275	S	155290	82900	0.498155	0.267419	0.536819
16	0.57464			28.81	95.6		687	56.86		318	54.35		357	46.88		89	71.43			3276	R	118029	85300	0.378626	0.275161	0.726737
17	0.50375			8.6	98.9		736	49.4		28.81	97.83		736	46.88		318	62.86			3277	L	149883	-3826.96	0.48081	-0.012345	0.4
18	0.61775			89	63.74		351.7	75.61		6.4	100		736	37.5		357	59.05			3278	P
19	0.56309			94	65.91		318	75.61		15.2	100		736	34.38		1275	16.18			3279	L	239327	93100	0.767738	0.300323	0.391178
20	0.52133			94	60.44		28.81	100		42.9	100		627	34.38		1275	18.31			3280	P
21	0.56432			94	60.44		6.4	100		28.81	97.83		465	43.75		1419	5.88			3281	P
22	0.56747			94	62.64		15.2	98.8		28.81	95.65		433	35.48		1419	12.12			3282	P
23	0.49538			94	63.74		1275	41.25		74.1	91.3		94	78.12		1092	28.12			3283	V	256937	197000	0.824229	0.635484	0.771004
24	0.46703			69	61.96		42.9	100		28.81	97.83		94	93.75		1017	16.44			3284	S	192000	131000	0.615918	0.422581	0.686099
25	0.50619			74.1	70.65		28.81	98.8		94	93.48		318	53.12		1017	17.24			3285	P
26	0.56978			42.9	88.04		28.81	97.59		736	19.57		318	53.12		1334	19.23			3286	I	195403	174000	0.626834	0.56129	0.895437
27	0.57935			42.9	89.01		74.1	90.36		94	95.65		318	50		1017	16			3287	C	156749	65700	0.502836	0.211935	0.421481
28	0.60457			19.8	91.3		28.81	98.8		627	23.91		318	53.12		736	21.65			3288	T	155259	61400	0.498056	0.198065	0.397675
29	0.64036			28.81	93.48		736	45.16		94	91.3		160	65.62		736	18.48			3289	F	184768	54900	0.592718	0.177097	0.298788
30	0.56373			28.81	93.48		94	88.1		465	52.17		160	65.62		433	42.72			3290	V	106178	51700	0.340609	0.166774	0.489636
31	0.61856			28.81	94.57		736	36.49		318	65.22		89	87.5		465	41.77			3291	S	199586	41900	0.640253	0.135161	0.211106
32	0.60391			28.81	95.65		94	88.1		94	92.31		89	90.62		414	50.48			3292	P
33	0.6308			28.81	94.57		627	54.22		160	89.13		94	90.62		94	78.1			3293	A	228950	81400	0.73445	0.262581	0.35752
34	0.69611			15.2	95.65		94	89.29		627	32.61		94	87.5		94	86.67			3294	A	178118	114000	0.571385	0.367742	0.643597
35	0.67077			6.4	100		465	75.61		433	50		94	90.62		318	68.57			3295	Q	203591	66200	0.6531	0.213548	0.326976
36	0.65871						318	76.83		94	91.3		94	93.75		318	64.76			3296	K	159690	84900	0.51227	0.273871	0.534622
37	0.63806						94	86.9		603	60		8.6	100		318	68.57			3297	A	166374	125000	0.533712	0.403226	0.755512
38	0.6001						1552	24.05		318	54.35		28.81	96.88		318	61.9			3298	F	181280	62100	0.581529	0.200323	0.344476
39	0.56624						160	79.76		94	91.3		94	93.75		351.7	56.19			3299	Q	153405	29900	0.492109	0.0964516	0.195997
40	0.49302						627	56.63		94	95.65		74.1	84.38		160	75.24			3300	P
41	0.5502						1017	41.25		42.9	97.83		69	81.25		160	72.12			3301	P
42	0.5843						433	70.73		28.81	95.65		28.81	90.62		89	69.52			3302	R	233407	62500	0.748747	0.201613	0.269267
43	0.5713						1275	39.24		19.8	93.48		19.8	100		89	72.38			3303	S	192690	6650.96	0.618131	0.0214547	0.034709
44	0.54206						1275	38.27		8.6	100		42.9	100		94	82.86			3304	C	172111	2034.79	0.552116	0.00656385	0.0118885
45	0.57011						94	85.37		160	89.13		15.2	100		28.81	100			3305	G	404414	2386.57	1.29732	0.0076986	0.00593423
46	0.52713						603	39.24		414	58.7		6.4	100		8.6	98.1			3306	T	191283	9487.69	0.613618	0.0306054	0.0498771
47	0.49193						94	91.46					42.9	100		94	86.67			3307	K	202187	8789.99	0.648597	0.0283548	0.0437172
48	0.44282						94	92.86					28.81	96.88		94	84.76			3308	Y	319715	69200	1.02562	0.223226	0.217651
49	0.41932						42.9	100					28.81	96.88		94	83.81			3309	E	184870	105000	0.593045	0.33871	0.571136
50	0.36347						28.81	89.86					28.81	96.88		94	82.86			3310	T	227159	129000	0.728704	0.416129	0.571053
51	0.3924						19.8	100					28.81	96.88		42.9	95.24			3311	P
52	0.38839						8.6	100								42.9	95.24			3312	I	198629	217000	0.637183	0.7	1.09859
53	0.23301						160	79.76								28.81	98.1			3313	K	179258	32600	0.575043	0.105161	0.182876
54	0.2431						414	70.73								28.81	98.1			3314	K	199690	98600	0.640586	0.318065	0.496521
55	0.3722						1552	20.73								28.81	100			3315	K	179914	48000	0.577147	0.154839	0.268283
56	0.39282						1092	24.05								19.8	100			3316	E	196648	67500	0.630828	0.217742	0.345168
57	0.39389						1419	36.71								28.81	100			3317	L	189832	108000	0.608963	0.348387	0.572099
58	0.39261						1092	47.5								28.81	100			3318	N	152513	50900	0.489247	0.164194	0.335605
59	0.38793						1017	40.51								6.4	100			3319	S	204192	22800	0.655028	0.0735484	0.112283
60	0.39673						318	76.83								15.2	99.05			3320	P				0
61	0.39765						1419	29.11								69	89.52			3321	Q	206946	75600	0.663863	0.243871	0.367351
62	0.40775						1334	33.75								74.1	88.57			3322	M	149652	39300	0.480069	0.126774	0.264075
63	0.45561						687	51.22												3323	T	149601	76600	0.479906	0.247097	0.514886
64	0.40767																			3324	P
65	0.44151																			3325	F	232648	116000	0.746313	0.374194	0.50139
66	0.45782																			3326	K	105232	70700	0.337574	0.228065	0.675598
67	0.54997																			3327	K	203921	88300	0.654159	0.284839	0.435427
68	0.60621																			3328	F	165906	111000	0.532211	0.358065	0.672787
69	0.57852																			3329	N	172749	53800	0.554162	0.173548	0.313173
70	0.68003																			3330	E	191773	162000	0.615189	0.522581	0.849463
71	0.54181																			3331	I	245378	68600	0.787149	0.22129	0.281129
72	0.48204																			3332	S	224967	102000	0.721673	0.329032	0.45593
73	0.53765																			3333	L	196452	62600	0.630199	0.201935	0.320431
74	0.4674																			3334	L	230145	206000	0.738283	0.664516	0.900083
75	0.40788																			3335	E	215294	219000	0.690643	0.706452	1.02289
76	0.43552																			3336	S	298704	181000	0.958214	0.583871	0.609333
77	0.52306																			3337	N	311730	310000	1	1	1
78	0.50133
79	0.58952
80	0.57106
81	0.57268
82	0.62003
83	0.61673
84	0.63796
85	0.50026
86	0.58917
87	0.62674
88	0.54334
89	0.56572
90	0.52387
91	0.41602
92	0.41486
93	0.40401
94	0.42439
95	0.47265
96	0.43144
97	0.44605
98	0.45713
99	0.48402
100	0.53515
101	0.4205
102	0.49304
103	0.52489
104	0.52221
105	0.48187
106	0.47317
107	0.4743
108	0.4312
109	0.40009
110	0.41048
111	0.37461
112	0.40921
113	0.42938
114	0.38486
115	0.3419
116	0.37154
117	0.30227
118	0.32204
119	0.33694
120	0.31692
121	0.36359
122	0.32939
123	0.27132
124	0.444
125	0.39736
126	0.46379
127	0.33917
128	0.35628
129	0.39369
130	0.36869
131	0.44176
132	0.3933
133	0.4681
134	0.47862
135	0.39585
136	0.41554
137	0.45512
138	0.3923
139	0.38322
140	0.4099
141	0.37469
142	0.4294
143	0.36741
144	0.34226
145	0.31599
146	0.34237
147	0.21092
148	0.19524
149	0.19477
150	0.32447
151	0.35188
152	0.34713
153	0.43719
154	0.44085
155	0.34393
156	0.3713
157	0.36754
158	0.39841
159	0.37297
160	0.33203
161	0.33503
162	0.16854
163	0.14182
164	0.1207
165	0.08884
166	0.0926
167	0.09297
168	0.09186
169	0.11982
170	0.14971
171	0.19536
172	0.32521
173	0.35834
174	0.38714
175	0.22494
176	0.23267
177	0.22213
178	0.41849
179	0.40174
180	0.39512
181	0.44188
182	0.37999
183	0.49775
184	0.45087
185	0.41647
186	0.53069
187	0.51157
188	0.52756
189	0.58946
190	0.58856
191	0.59858
192	0.61358
193	0.59917
194	0.54772
195	0.42821
196	0.21608
197	0.1649
198	0.11546
199	0.10569
200	0.13424
201	0.16242
202	0.26847
203	0.35468
204	0.35721
205	0.25496
206	0.46678
207	0.50613
208	0.50417
209	0.5927
210	0.5413
211	0.67135
212	0.61282
213	0.63966
214	0.624
215	0.61957
216	0.61848
217	0.59447
218	0.64162
219	0.59406
220	0.64904
221	0.70138
222	0.69072
223	0.69493
224	0.70574
225	0.74457
226	0.69719
227	0.72829
228	0.73628
229	0.66055
230	0.66084
231	0.71371
232	0.69165
233	0.62434
234	0.5734
235	0.59437
236	0.52194
237	0.52491
238	0.62064
239	0.55186
240	0.57079
241	0.56941
242	0.5082
243	0.56599
244	0.44436
245	0.55526
246	0.55189
247	0.43764
248	0.38874
249	0.41909
250	0.24095
251	0.23526
252	0.36845
253	0.4124
254	0.38244
255	0.43514
256	0.39302
257	0.42848
258	0.40322
259	0.35602
260	0.33884
261	0.36551
262	0.43113
263	0.40557
264	0.45082
265	0.49977
266	0.48902
267	0.49916
268	0.51999
269	0.48861
270	0.48154
271	0.46649
272	0.39964
273	0.42618
274	0.41932
275	0.38776
276	0.38257
277	0.42127
278	0.41336
279	0.38467
280	0.36961
281	0.38454
282	0.38922
283	0.38206
284	0.47206
285	0.34295
286	0.3911
287	0.39053
288	0.34053
289	0.40428
290	0.42442
291	0.43691
292	0.46759
293	0.41989
294	0.44793
295	0.33123
296	0.37793
297	0.30866
298	0.27046
299	0.39719
300	0.30624
301	0.34591
302	0.32792
303	0.33557
304	0.39669
305	0.39523
306	0.43294
307	0.41424
308	0.49858
309	0.46276
310	0.50736
311	0.51687
312	0.53256
313	0.46639
314	0.56337
315	0.55193
316	0.49422
317	0.50741
318	0.51162
319	0.38287
320	0.40829
321	0.33549
322	0.32767
323	0.3634
324	0.31949
325	0.3072
326	0.37139
327	0.30476
328	0.36023
329	0.35276
330	0.41514
331	0.26207
332	0.43303
333	0.42307
334	0.52856
335	0.56575
336	0.55834
337	0.52427
338	0.58672
339	0.53351
340	0.43424
341	0.56382
342	0.48016
343	0.48016
344	0.51212
345	0.47462
346	0.44168
347	0.41241
348	0.48292
349	0.41075
350	0.41284
351	0.46506
352	0.41793
353	0.39716
354	0.52395
355	0.59018
356	0.58611
357	0.57087
358	0.60011
359	0.49134
360	0.53237
361	0.4906
362	0.39986
363	0.43767
364	0.38148
365	0.42123
366	0.44777
367	0.42051
368	0.46579
369	0.54769
370	0.58303
371	0.55275
372	0.54905
373	0.61034
374	0.51618
375	0.45432
376	0.48247
377	0.46914
378	0.51486
379	0.53238
380	0.54754
381	0.49697
382	0.46651
383	0.43727
384	0.37348
385	0.42914
386	0.41861
387	0.38806
388	0.36639
389	0.39741
390	0.37769
391	0.40284
392	0.41411
393	0.38448
394	0.3536
395	0.35834
396	0.361
397	0.32838
398	0.31344
399	0.33993
400	0.3696
401	0.38201
402	0.50644
403	0.44647
404	0.40951
405	0.4593
406	0.41685
407	0.38265
408	0.36836
409	0.37791
410	0.49201
411	0.33113
412	0.4522
413	0.41804
414	0.48387
415	0.42917
416	0.39457
417	0.34298
418	0.21723
419	0.2113
420	0.18232
421	0.322
422	0.38803
423	0.23687
424	0.37525
425	0.43993
426	0.36345
427	0.36552
428	0.37836
429	0.36621
430	0.39684
431	0.35324
432	0.372
433	0.34733
434	0.33442
435	0.40689
436	0.28529
437	0.40638
438	0.48221
439	0.47439
440	0.49917
441	0.49463
442	0.5112
443	0.48114
444	0.45693
445	0.37719
446	0.35364
447	0.33861
448	0.39838
449	0.27957
450	0.46409
451	0.50563
452	0.57804
453	0.5925
454	0.72536
455	0.67088
456	0.67737
457	0.64245
458	0.61867
459	0.62612
460	0.6324
461	0.54047
462	0.56483
463	0.56085
464	0.43102
465	0.50961
466	0.52541
467	0.43781
468	0.43399
469	0.39185
470	0.34109
471	0.27354
472	0.19794
473	0.19325
474	0.16435
475	0.27499
476	0.24872
477	0.15178
478	0.16522
479	0.14829
480	0.33626
481	0.25743
482	0.25822
483	0.33922
484	0.30735
485	0.3037
486	0.36937
487	0.29488
488	0.31511
489	0.41234
490	0.39831
491	0.34912
492	0.40113
493	0.26776
494	0.3641
495	0.37837
496	0.348
497	0.36264
498	0.3058
499	0.36117
500	0.34586
501	0.22809
502	0.44576
503	0.3936
504	0.38304
505	0.36429
506	0.31983
507	0.29313
508	0.24691
509	0.28151
510	0.15833
511	0.16414
512	0.18493
513	0.18393
514	0.28436
515	0.35555
516	0.31344
517	0.18615
518	0.16537
519	0.13238
520	0.1062
521	0.10571
522	0.1055
523	0.14315
524	0.17412
525	0.17121
526	0.36041
527	0.32546
528	0.16173
529	0.16304
530	0.12447
531	0.09331
532	0.0942
533	0.09231
534	0.11843
535	0.1403
536	0.17307
537	0.31312
538	0.28927
539	0.32942
540	0.17315
541	0.14699
542	0.12157
543	0.0888
544	0.09236
545	0.12971
546	0.14888
547	0.17254
548	0.36145
549	0.32314
550	0.32533
551	0.30715
552	0.30125
553	0.18341
554	0.14842
555	0.13285
556	0.11008
557	0.11
558	0.13162
559	0.15408
560	0.17903
561	0.28046
562	0.31254
563	0.3047
564	0.17983
565	0.15826
566	0.13184
567	0.10475
568	0.10795
569	0.10594
570	0.10627
571	0.10698
572	0.10596
573	0.10731
574	0.12304
575	0.14595
576	0.17563
577	0.28509
578	0.35177
579	0.39881
580	0.37525
581	0.43807
582	0.43316
583	0.42355
584	0.44577
585	0.40619
586	0.37218
587	0.36141
588	0.42695
589	0.41767
590	0.37076
591	0.43781
592	0.35648
593	0.37976
594	0.3919
595	0.3681
596	0.36269
597	0.35474
598	0.37657
599	0.37906
600	0.35439
601	0.34465
602	0.34391
603	0.35777
604	0.38384
605	0.38521
606	0.33042
607	0.31913
608	0.19655
609	0.19531
610	0.22491
611	0.19289
612	0.28353
613	0.1618
614	0.16077
615	0.1669
616	0.16598
617	0.25101
618	0.29106
619	0.27845
620	0.34907
621	0.29628
622	0.31537
623	0.17333
624	0.14973
625	0.12923
626	0.1058
627	0.11055
628	0.10702
629	0.10673
630	0.1076
631	0.10556
632	0.10513
633	0.10564
634	0.13129
635	0.15716
636	0.18328
637	0.34968
638	0.36472
639	0.39348
640	0.41471
641	0.42542
642	0.44723
643	0.35712
644	0.36965
645	0.42277
646	0.34089
647	0.30776
648	0.33551
649	0.2152
650	0.21535
651	0.33345
652	0.30375
653	0.35446
654	0.3488
655	0.3275
656	0.36364
657	0.38542
658	0.39781
659	0.38015
660	0.34841
661	0.40737
662	0.43059
663	0.38874
664	0.44997
665	0.28274
666	0.42418
667	0.43463
668	0.36495
669	0.38044
670	0.34729
671	0.38067
672	0.33655
673	0.32297
674	0.32332
675	0.31155
676	0.32344
677	0.31908
678	0.34439
679	0.35579
680	0.37467
681	0.39465
682	0.38994
683	0.36797
684	0.41799
685	0.40789
686	0.34101
687	0.41292
688	0.34154
689	0.20759
690	0.20068
691	0.27851
692	0.297
693	0.28391
694	0.37338
695	0.39759
696	0.37323
697	0.42375
698	0.42956
699	0.40282
700	0.35067
701	0.40306
702	0.3829
703	0.25505
704	0.50128
705	0.39552
706	0.37082
707	0.41451
708	0.40149
709	0.46038
710	0.41779
711	0.3781
712	0.45042
713	0.3569
714	0.32192
715	0.355
716	0.27578
717	0.17597
718	0.29905
719	0.21555
720	0.24221
721	0.2775
722	0.30985
723	0.34639
724	0.30467
725	0.35294
726	0.33233
727	0.39634
728	0.34882
729	0.37075
730	0.39575
731	0.35909
732	0.35208
733	0.41911
734	0.41514
735	0.41212
736	0.40587
737	0.45291
738	0.47929
739	0.46381
740	0.57261
741	0.54926
742	0.58234
743	0.56557
744	0.54713
745	0.577
746	0.5315
747	0.55834
748	0.59729
749	0.64596
750	0.5536
751	0.66578
752	0.49924
753	0.55333
754	0.51183
755	0.45074
756	0.38899
757	0.39664
758	0.36975
759	0.41619
760	0.46608
761	0.39552
762	0.4218
763	0.49145
764	0.40654
765	0.46504
766	0.46448
767	0.42785
768	0.37572
769	0.40218
770	0.35556
771	0.34358
772	0.38995
773	0.35648
774	0.34279
775	0.3404
776	0.28478
777	0.26438
778	0.29471
779	0.32616
780	0.40924
781	0.39418
782	0.45145
783	0.46461
784	0.4334
785	0.44152
786	0.441
787	0.3722
788	0.41202
789	0.49292
790	0.36869
791	0.45435
792	0.34419
793	0.33349
794	0.31211
795	0.15278
796	0.13431
797	0.10772
798	0.10828
799	0.14298
800	0.1655
801	0.34064
802	0.41461
803	0.38401
804	0.50314
805	0.51682
806	0.44306
807	0.41478
808	0.45829
809	0.33626
810	0.36675
811	0.17932
812	0.15886
813	0.18214
814	0.27639
815	0.28715
816	0.41069
817	0.41909
818	0.42757
819	0.53058
820	0.50034
821	0.47146
822	0.45507
823	0.43381
824	0.2646
825	0.27527
826	0.3461
827	0.46775
828	0.47862
829	0.28332
830	0.49028
831	0.41929
832	0.36519
833	0.4634
834	0.35592
835	0.34325
836	0.43933
837	0.44868
838	0.44586
839	0.36617
840	0.41826
841	0.25112
842	0.24311
843	0.38426
844	0.35503
845	0.38475
846	0.38306
847	0.37146
848	0.43891
849	0.41331
850	0.48661
851	0.39879
852	0.39488
853	0.43914
854	0.41349
855	0.38551
856	0.47441
857	0.43874
858	0.35228
859	0.3625
860	0.19416
861	0.16189
862	0.162
863	0.17111
864	0.21422
865	0.36795
866	0.44989
867	0.5282
868	0.50883
869	0.45508
870	0.44797
871	0.36041
872	0.35127
873	0.49416
874	0.40121
875	0.38095
876	0.3992
877	0.41862
878	0.38633
879	0.27107
880	0.43287
881	0.47291
882	0.39367
883	0.47438
884	0.39634
885	0.3367
886	0.35442
887	0.20729
888	0.2101
889	0.2796
890	0.30365
891	0.34726
892	0.37781
893	0.36907
894	0.35928
895	0.35908
896	0.43213
897	0.41018
898	0.39431
899	0.4323
900	0.35458
901	0.37863
902	0.38114
903	0.38841
904	0.41151
905	0.39746
906	0.40307
907	0.41482
908	0.48913
909	0.48514
910	0.44491
911	0.42703
912	0.43178
913	0.45389
914	0.44326
915	0.29118
916	0.29266
917	0.47277
918	0.51185
919	0.47447
920	0.55845
921	0.53723
922	0.48272
923	0.5185
924	0.52338
925	0.55483
926	0.542
927	0.52522
928	0.46017
929	0.42967
930	0.39959
931	0.43399
932	0.42892
933	0.30519
934	0.44312
935	0.44615
936	0.4629
937	0.47292
938	0.42015
939	0.41825
940	0.33877
941	0.26201
942	0.20882
943	0.22653
944	0.20994
945	0.20445
946	0.33062
947	0.3102
948	0.23764
949	0.42302
950	0.37715
951	0.42477
952	0.45917
953	0.46328
954	0.46996
955	0.4554
956	0.33297
957	0.38862
958	0.17898
959	0.14427
960	0.13123
961	0.093
962	0.09353
963	0.09766
964	0.09546
965	0.0951
966	0.09584
967	0.09047
968	0.09622
969	0.0906
970	0.09185
971	0.09455
972	0.09201
973	0.09117
974	0.09246
975	0.12754
976	0.15353
977	0.17507
978	0.37265
979	0.3863
980	0.38726
981	0.50421
982	0.41632
983	0.51353
984	0.40342
985	0.33629
986	0.37707
987	0.37304
988	0.39587
989	0.45963
990	0.37868
991	0.32168
992	0.30674
993	0.31807
994	0.365
995	0.36688
996	0.37774
997	0.42623
998	0.37285
999	0.4137
1000	0.42357
1001	0.40096
1002	0.45383
1003	0.35435
1004	0.19814
1005	0.1746
1006	0.13428
1007	0.10992
1008	0.10907
1009	0.10754
1010	0.10892
1011	0.10698
1012	0.11079
1013	0.13255
1014	0.16796
1015	0.20196
1016	0.32832
1017	0.39609
1018	0.37292
1019	0.37732
1020	0.36351
1021	0.39289
1022	0.37287
1023	0.37272
1024	0.28716
1025	0.18444
1026	0.15475
1027	0.12807
1028	0.10791
1029	0.1068
1030	0.12839
1031	0.15889
1032	0.18502
1033	0.31088
1034	0.37484
1035	0.39478
1036	0.35663
1037	0.39691
1038	0.38643
1039	0.37098
1040	0.49162
1041	0.37287
1042	0.34488
1043	0.34194
1044	0.19726
1045	0.19619
1046	0.20493
1047	0.40551
1048	0.38731
1049	0.44097
1050	0.47879
1051	0.46806
1052	0.34285
1053	0.19883
1054	0.16016
1055	0.11904
1056	0.09264
1057	0.0899
1058	0.09178
1059	0.0924
1060	0.08941
1061	0.09206
1062	0.09065
1063	0.09256
1064	0.09659
1065	0.09742
1066	0.09348
1067	0.09338
1068	0.11532
1069	0.15165
1070	0.17928
1071	0.32299
1072	0.4049
1073	0.40399
1074	0.39248
1075	0.42538
1076	0.45514
1077	0.31939
1078	0.19873
1079	0.17236
1080	0.12366
1081	0.1065
1082	0.11068
1083	0.10628
1084	0.10623
1085	0.1065
1086	0.10638
1087	0.10409
1088	0.10843
1089	0.13997
1090	0.16039
1091	0.19881
1092	0.38739
1093	0.36855
1094	0.45439
1095	0.40007
1096	0.47049
1097	0.40644
1098	0.39043
1099	0.37424
1100	0.24728
1101	0.16293
1102	0.13404
1103	0.10343
1104	0.09209
1105	0.0921
1106	0.09
1107	0.09233
1108	0.09314
1109	0.09269
1110	0.09207
1111	0.09261
1112	0.09597
1113	0.10454
1114	0.13543
1115	0.15675
1116	0.25845
1117	0.36109
1118	0.34246
1119	0.42912
1120	0.46662
1121	0.41085
1122	0.35591
1123	0.28065
1124	0.18264
1125	0.17938
1126	0.17679
1127	0.302
1128	0.36478
1129	0.36778
1130	0.40565
1131	0.42885
1132	0.38494
1133	0.35841
1134	0.41352
1135	0.40043
1136	0.22411
1137	0.35455
1138	0.24983
1139	0.13426
1140	0.13448
1141	0.13197
1142	0.12781
1143	0.15333
1144	0.31672
1145	0.28864
1146	0.34913
1147	0.41514
1148	0.41866
1149	0.39599
1150	0.4076
1151	0.41326
1152	0.46703
1153	0.45232
1154	0.42108
1155	0.48782
1156	0.50916
1157	0.4082
1158	0.39146
1159	0.41172
1160	0.23535
1161	0.24189
1162	0.37049
1163	0.38367
1164	0.42021
1165	0.41383
1166	0.42594
1167	0.42988
1168	0.45256
1169	0.38078
1170	0.35544
1171	0.32536
1172	0.19026
1173	0.18357
1174	0.19557
1175	0.26884
1176	0.3208
1177	0.41879
1178	0.39359
1179	0.39778
1180	0.38146
1181	0.31916
1182	0.18387
1183	0.1577
1184	0.12897
1185	0.10675
1186	0.10909
1187	0.1062
1188	0.10283
1189	0.10688
1190	0.10254
1191	0.13761
1192	0.16939
1193	0.21119
1194	0.38346
1195	0.44786
1196	0.50019
1197	0.5063
1198	0.47046
1199	0.43879
1200	0.43486
1201	0.37761
1202	0.32116
1203	0.18575
1204	0.1563
1205	0.1288
1206	0.10695
1207	0.10766
1208	0.10829
1209	0.10481
1210	0.10362
1211	0.10776
1212	0.1052
1213	0.1052
1214	0.10437
1215	0.1019
1216	0.10244
1217	0.10051
1218	0.10126
1219	0.1037
1220	0.10442
1221	0.10149
1222	0.10562
1223	0.10588
1224	0.10662
1225	0.10633
1226	0.13908
1227	0.16719
1228	0.19309
1229	0.38356
1230	0.43337
1231	0.43898
1232	0.48778
1233	0.48966
1234	0.36704
1235	0.22326
1236	0.2142
1237	0.26167
1238	0.26059
1239	0.39446
1240	0.41709
1241	0.42232
1242	0.46668
1243	0.25115
1244	0.39202
1245	0.30646
1246	0.16064
1247	0.15955
1248	0.12425
1249	0.10325
1250	0.10759
1251	0.1049
1252	0.1031
1253	0.10855
1254	0.10621
1255	0.11059
1256	0.10753
1257	0.1077
1258	0.10758
1259	0.10935
1260	0.10644
1261	0.10625
1262	0.10627
1263	0.1032
1264	0.10642
1265	0.12841
1266	0.1591
1267	0.15931
1268	0.27619
1269	0.35498
1270	0.2119
1271	0.22051
1272	0.35852
1273	0.35435
1274	0.28881
1275	0.35179
1276	0.39547
1277	0.37465
1278	0.37364
1279	0.48834
1280	0.49889
1281	0.4631
1282	0.49573
1283	0.50065
1284	0.43873
1285	0.36104
1286	0.43596
1287	0.41336
1288	0.40969
1289	0.4102
1290	0.43768
1291	0.40838
1292	0.38577
1293	0.44509
1294	0.40533
1295	0.43346
1296	0.43081
1297	0.45981
1298	0.41273
1299	0.35425
1300	0.37428
1301	0.30126
1302	0.29627
1303	0.2962
1304	0.28261
1305	0.32896
1306	0.27457
1307	0.28648
1308	0.28403
1309	0.26473
1310	0.32954
1311	0.2889
1312	0.28876
1313	0.28544
1314	0.18181
1315	0.3228
1316	0.29436
1317	0.26706
1318	0.38395
1319	0.25048
1320	0.24743
1321	0.35953
1322	0.26955
1323	0.2229
1324	0.15159
1325	0.11683
1326	0.09717
1327	0.08947
1328	0.10267
1329	0.10887
1330	0.16747
1331	0.18889
1332	0.17577
1333	0.21588
1334	0.21156
1335	0.23525
1336	0.28856
1337	0.24528
1338	0.19947
1339	0.28276
1340	0.28117
1341	0.37826
1342	0.35064
1343	0.35834
1344	0.33797
1345	0.33385
1346	0.2706
1347	0.18838
1348	0.20469
1349	0.19661
1350	0.29755
1351	0.39267
1352	0.34033
1353	0.36652
1354	0.40117
1355	0.35159
1356	0.34206
1357	0.1912
1358	0.15955
1359	0.13473
1360	0.11344
1361	0.11654
1362	0.12485
1363	0.14961
1364	0.17752
1365	0.19883
1366	0.21677
1367	0.31579
1368	0.29398
1369	0.33498
1370	0.32108
1371	0.34819
1372	0.29056
1373	0.2932
1374	0.35193
1375	0.42004
1376	0.24589
1377	0.40541
1378	0.37563
1379	0.37216
1380	0.42355
1381	0.39597
1382	0.39994
1383	0.43877
1384	0.43457
1385	0.44753
1386	0.38126
1387	0.35871
1388	0.37262
1389	0.41172
1390	0.25807
1391	0.43751
1392	0.41528
1393	0.39848
1394	0.46203
1395	0.32337
1396	0.17946
1397	0.14901
1398	0.12863
1399	0.10743
1400	0.1239
1401	0.29488
1402	0.16987
1403	0.3115
1404	0.42925
1405	0.3561
1406	0.45305
1407	0.48042
1408	0.40787
1409	0.45496
1410	0.30043
1411	0.26591
1412	0.39997
1413	0.39896
1414	0.45641
1415	0.43909
1416	0.45874
1417	0.42285
1418	0.47635
1419	0.46757
1420	0.44589
1421	0.47392
1422	0.52313
1423	0.38697
1424	0.51599
1425	0.5554
1426	0.64451
1427	0.63321
1428	0.65719
1429	0.63587
1430	0.64777
1431	0.65816
1432	0.66608
1433	0.57234
1434	0.68996
1435	0.58306
1436	0.56956
1437	0.63465
1438	0.54718
1439	0.47619
1440	0.51122
1441	0.5024
1442	0.46235
1443	0.57338
1444	0.5417
1445	0.63789
1446	0.61989
1447	0.59539
1448	0.63118
1449	0.56879
1450	0.56936
1451	0.55686
1452	0.57356
1453	0.47778
1454	0.49348
1455	0.49861
1456	0.43938
1457	0.47204
1458	0.38046
1459	0.37654
1460	0.3804
1461	0.40558
1462	0.34913
1463	0.37381
1464	0.4298
1465	0.22927
1466	0.34725
1467	0.34358
1468	0.2222
1469	0.23626
1470	0.23599
1471	0.40886
1472	0.41312
1473	0.41726
1474	0.45067
1475	0.38323
1476	0.4337
1477	0.36591
1478	0.37665
1479	0.42127
1480	0.31519
1481	0.32654
1482	0.28833
1483	0.28689
1484	0.19977
1485	0.3167
1486	0.34798
1487	0.41481
1488	0.41885
1489	0.47011
1490	0.42813
1491	0.36474
1492	0.41385
1493	0.40385
1494	0.33331
1495	0.42655
1496	0.32192
1497	0.33622
1498	0.33823
1499	0.37086
1500	0.34796
1501	0.32301
1502	0.3059
1503	0.27096
1504	0.25144
1505	0.14373
1506	0.12442
1507	0.10938
1508	0.09023
1509	0.09347
1510	0.09163
1511	0.09186
1512	0.0889
1513	0.09179
1514	0.09243
1515	0.09446
1516	0.09654
1517	0.09773
1518	0.09534
1519	0.09697
1520	0.0934
1521	0.08912
1522	0.09159
1523	0.09091
1524	0.09078
1525	0.08964
1526	0.09384
1527	0.09204
1528	0.0917
1529	0.09535
1530	0.09141
1531	0.08935
1532	0.08893
1533	0.09146
1534	0.08933
1535	0.0919
1536	0.12068
1537	0.15253
1538	0.17022
1539	0.3246
1540	0.3753
1541	0.31957
1542	0.38856
1543	0.37436
1544	0.33135
1545	0.38025
1546	0.30444
1547	0.22017
1548	0.2959
1549	0.36839
1550	0.25903
1551	0.25325
1552	0.22236
1553	0.19914
1554	0.12494
1555	0.11081
1556	0.10014
1557	0.09908
1558	0.11365
1559	0.13126
1560	0.19404
1561	0.26992
1562	0.31072
1563	0.41036
1564	0.42232
1565	0.45706
1566	0.46804
1567	0.39037
1568	0.40362
1569	0.44858
1570	0.47549
1571	0.45235
1572	0.4609
1573	0.47841
1574	0.52438
1575	0.4788
1576	0.61736
1577	0.51914
1578	0.55844
1579	0.65653
1580	0.6929
1581	0.57561
1582	0.6691
1583	0.72002
1584	0.57339
1585	0.63476
1586	0.6304
1587	0.6072
1588	0.63062
1589	0.70173
1590	0.68106
1591	0.67451
1592	0.67007
1593	0.66484
1594	0.6791
1595	0.69723
1596	0.62574
1597	0.6432
1598	0.64609
1599	0.7145
1600	0.75203
1601	0.6999
1602	0.73003
1603	0.75114
1604	0.73146
1605	0.73129
1606	0.71121
1607	0.66796
1608	0.59583
1609	0.52161
1610	0.51437
1611	0.44073
1612	0.48248
1613	0.3953
1614	0.49842
1615	0.46653
1616	0.42974
1617	0.37095
1618	0.4255
1619	0.43325
1620	0.3488
1621	0.40845
1622	0.28062
1623	0.29232
1624	0.27068
1625	0.25861
1626	0.34963
1627	0.35097
1628	0.39834
1629	0.42739
1630	0.4282
1631	0.45996
1632	0.41401
1633	0.46105
1634	0.49827
1635	0.47738
1636	0.54739
1637	0.53101
1638	0.45997
1639	0.54398
1640	0.52825
1641	0.59549
1642	0.50229
1643	0.62927
1644	0.57216
1645	0.49853
1646	0.48583
1647	0.47973
1648	0.46367
1649	0.42554
1650	0.44121
1651	0.45255
1652	0.41513
1653	0.34403
1654	0.36154
1655	0.29309
1656	0.19965
1657	0.20941
1658	0.12755
1659	0.10857
1660	0.10328
1661	0.0917
1662	0.09118
1663	0.09391
1664	0.09323
1665	0.09587
1666	0.09213
1667	0.09346
1668	0.0896
1669	0.08922
1670	0.09102
1671	0.09041
1672	0.08761
1673	0.11277
1674	0.13397
1675	0.1642
1676	0.30969
1677	0.35997
1678	0.4545
1679	0.52768
1680	0.51247
1681	0.56647
1682	0.44789
1683	0.35804
1684	0.35313
1685	0.29073
1686	0.19092
1687	0.17388
1688	0.16775
1689	0.29343
1690	0.15156
1691	0.25519
1692	0.24168
1693	0.13817
1694	0.14095
1695	0.12375
1696	0.10704
1697	0.10721
1698	0.10949
1699	0.11049
1700	0.11049
1701	0.10967
1702	0.13376
1703	0.15892
1704	0.19069
1705	0.34313
1706	0.36336
1707	0.42047
1708	0.38794
1709	0.37748
1710	0.4151
1711	0.3603
1712	0.42772
1713	0.42942
1714	0.39602
1715	0.39717
1716	0.35891
1717	0.35649
1718	0.37437
1719	0.3639
1720	0.40501
1721	0.27146
1722	0.39481
1723	0.38957
1724	0.44993
1725	0.43797
1726	0.44042
1727	0.42176
1728	0.39241
1729	0.46789
1730	0.36057
1731	0.32153
1732	0.17712
1733	0.1335
1734	0.1061
1735	0.07963
1736	0.07997
1737	0.08183
1738	0.08183
1739	0.08229
1740	0.08422
1741	0.08265
1742	0.08328
1743	0.08299
1744	0.08292
1745	0.08474
1746	0.08329
1747	0.08298
1748	0.08683
1749	0.08236
1750	0.08327
1751	0.08656
1752	0.08283
1753	0.08351
1754	0.08206
1755	0.08017
1756	0.08493
1757	0.08428
1758	0.08459
1759	0.08368
1760	0.08553
1761	0.08328
1762	0.08294
1763	0.08263
1764	0.08379
1765	0.08205
1766	0.08076
1767	0.08258
1768	0.08256
1769	0.0814
1770	0.08252
1771	0.07933
1772	0.07857
1773	0.07864
1774	0.08138
1775	0.08201
1776	0.08261
1777	0.08346
1778	0.08531
1779	0.08312
1780	0.08415
1781	0.08584
1782	0.08034
1783	0.10507
1784	0.12401
1785	0.15603
1786	0.29665
1787	0.27433
1788	0.34539
1789	0.29587
1790	0.27657
1791	0.17003
1792	0.14029
1793	0.12415
1794	0.10759
1795	0.10386
1796	0.10817
1797	0.1073
1798	0.10746
1799	0.1092
1800	0.12755
1801	0.15094
1802	0.16181
1803	0.27809
1804	0.27477
1805	0.25981
1806	0.29016
1807	0.20627
1808	0.25298
1809	0.33364
1810	0.33773
1811	0.33744
1812	0.40228
1813	0.37121
1814	0.37553
1815	0.35926
1816	0.38738
1817	0.37665
1818	0.24482
1819	0.2461
1820	0.3739
1821	0.41328
1822	0.37627
1823	0.45016
1824	0.52607
1825	0.47485
1826	0.57342
1827	0.67814
1828	0.55005
1829	0.57703
1830	0.67056
1831	0.52807
1832	0.65316
1833	0.61425
1834	0.59475
1835	0.57489
1836	0.55451
1837	0.55207
1838	0.56832
1839	0.50408
1840	0.53471
1841	0.54224
1842	0.6213
1843	0.48508
1844	0.59071
1845	0.60232
1846	0.51771
1847	0.55553
1848	0.58631
1849	0.67104
1850	0.55796
1851	0.62656
1852	0.57504
1853	0.57315
1854	0.52111
1855	0.44616
1856	0.43643
1857	0.45368
1858	0.38453
1859	0.4087
1860	0.36634
1861	0.44383
1862	0.42752
1863	0.44637
1864	0.47855
1865	0.454
1866	0.47536
1867	0.4016
1868	0.46213
1869	0.38283
1870	0.41983
1871	0.49401
1872	0.43478
1873	0.39286
1874	0.51402
1875	0.42331
1876	0.45956
1877	0.51659
1878	0.44459
1879	0.43572
1880	0.47683
1881	0.41234
1882	0.33446
1883	0.33753
1884	0.24304
1885	0.18873
1886	0.17214
1887	0.16633
1888	0.13976
1889	0.20419
1890	0.25344
1891	0.27751
1892	0.41413
1893	0.36306
1894	0.41928
1895	0.44514
1896	0.50333
1897	0.4457
1898	0.44762
1899	0.38324
1900	0.36762
1901	0.39611
1902	0.36156
1903	0.38334
1904	0.45016
1905	0.42573
1906	0.42021
1907	0.5146
1908	0.4473
1909	0.47185
1910	0.41856
1911	0.3668
1912	0.3049
1913	0.26798
1914	0.22672
1915	0.163
1916	0.11696
1917	0.10055
1918	0.08509
1919	0.09484
1920	0.11861
1921	0.12723
1922	0.17571
1923	0.19397
1924	0.17647
1925	0.18634
1926	0.20488
1927	0.21648
1928	0.29954
1929	0.31196
1930	0.35018
1931	0.37913
1932	0.32329
1933	0.35132
1934	0.34213
1935	0.29612
1936	0.3944
1937	0.33329
1938	0.34626
1939	0.47479
1940	0.44909
1941	0.43543
1942	0.48727
1943	0.42157
1944	0.36901
1945	0.36077
1946	0.29535
1947	0.27913
1948	0.27784
1949	0.28753
1950	0.27146
1951	0.25283
1952	0.32449
1953	0.33365
1954	0.25357
1955	0.31031
1956	0.2589
1957	0.16839
1958	0.19963
1959	0.2064
1960	0.22918
1961	0.23746
1962	0.25421
1963	0.25323
1964	0.26171
1965	0.31515
1966	0.29752
1967	0.33832
1968	0.22489
1969	0.29887
1970	0.3058
1971	0.26614
1972	0.36044
1973	0.35307
1974	0.30952
1975	0.34848
1976	0.29838
1977	0.31243
1978	0.30758
1979	0.344
1980	0.33873
1981	0.35465
1982	0.3359
1983	0.33175
1984	0.32423
1985	0.33736
1986	0.3335
1987	0.34315
1988	0.3502
1989	0.36582
1990	0.37567
1991	0.41076
1992	0.40229
1993	0.4015
1994	0.46842
1995	0.39383
1996	0.49858
1997	0.46186
[truncated: 2,671 more rows]

## Sheet: Figure 2
Fig. 2b
Fig. 2c
Fig. 2d
Fig. 2e
ii.
iii.
lane	1	2	3	4	5	6	7
experiment #1	0	25.0834	30.5029	34.3296	38.8575	38.5109	0
experiment #2	0	23.3157	31.6867	34.4792	36.9078	37.0669	0
experiment #3	0	18.7695	26.7527	32.3696	44.175	42.4071	0.357057
Fig. 2f
ii.
iii.
lane	1	2	3	4	5	6	7	8
experiment #1	0	25.11	0	0	3.83	7.73	14.52	20.91
experiment #2	0	26	0	0	2	6.8	9.4	14.5
experiment #3	0.03	17.92	3.22	5.12	7.98	10.83	18.08	22.84
Fig. 2g
ii.
iii,
lane	1	2	3	4	5	6	7	8	9	10	11	12
experiment #1	0	29.88	31.75	0	30.21	0.96	30.36	0	0	32.46	3.12	0
experiment #2	0	28.05	28.13	0	35.76	0.96	32.05	0	0.19	33.4	2.21	0
experiment #3	0	21.4	41.73	0.37	15.15	0	25.31	0	0.15	25.16	1.46	0.6
experiment #4	0	22.4	44.37	0.34	16.37	0.33	26.12	0.7	0.78
experiment #5	0	31.04	39.39	0.13	27.07	0	29.68	0	0.59

## Sheet: Figure 3
Fig. 3b
Fig. 3c
ii
iii.
lane	1	2	3	4	5	6	7	8	9	10	11	12	13	14	15	16	17	18
experiment #1	1.61	21.05	2.94	7.33	12.94	13.9	15.84	23.7	0.38	1.1	1.41	3.06	5.94	0.1	0.54	1.04	1.02	7.49
experiment #2	1.5	20.15	0.01		6.59	14.86	18.17	22.47	0.35	1.22	5.62	8.15	5.94	1.2	2.21	2.99	3.54	2.27
experiment #3	0.05	20.11	0	0.22	7.32	14.45	19.12	26.82	0.31	1.15	5.35	4.95	7.17	1.19	2.43	3.98	4.51	6.58
experiment #4	0.06	21.73	2.06	1.28	2.76	6.95	18.85	24.08	0.38	1.1	2.39	7.66	13.01	0.84	2.79	2.4	4.88	12.55
Fig. 3f
WT + ssDNA	experiment #1	experiment #2	experiment #3				Fig. 3e
[protein] nM	% complex	% complex	% complex
0	1.3101	2.8443	0.278773
12.5	17.6119		26.3124
25	41.6433	46.5719	40.8173
37.7	67.7805		63.0023
50	78.054	84.7127	81.8295
62.5	89.4344		88.91
75	93.7867	93.5962	88.4261
100	97.8017	95.5886	96.0611
200	99.4256		98.6189
4A + ssDNA	experiment #1	experiment #2	experiment #3
[protein] nM	% complex	% complex	% complex
0	1.83566	0	0.511444
12.5	14.5775		26.9628
25	54.6207	53.043	45.9103
37.7	65.2474		62.5854
50	77.516	87.8606	77.5536
62.5	81.8731		85.0995
75	90.7137	92.8669	83.9181
100	94.8813	94.0693	92.1476
200	98.557		98.6887
F/A + ssDNA	experiment #1	experiment #2	experiment #3
[protein] nM	% complex	% complex	% complex
0	1.58484	2.0268	0
12.5	14.1831	12.4712	12.7144
25	36.3932	32.6841	34.2448
37.7	61.1219	59.3585	63.8318
50	81.6885	73.4346	77.3527
62.5	84.7477	82.6641	79.9402
75	91.5016	87.3818	87.1103
100	94.6837	92.6144	88.5661
200	98.328	97.9082	98.0866
WT + dsDNA	experiment #1	experiment #2	experiment #3
[protein] nM	% complex	% complex	% complex
0	2.53077	3.72212	1.9541
25	4.53844	4.2719	4.61987
50	10.4177	6.97464	4.80948
100	25.2339	31.0297	29.8917
150	40.6012	45.39	41.3978
200	55.7236	58.1954	53.7684
300	72.6616	68.3264	68.588
4A + ds	experiment #1	experiment #2	experiment #3
[protein] nM	% complex	% complex	% complex
0	2.03658	0	5.56259
25	3.85349	7.32466	7.53427
50	7.63717	10.9938	9.22256
100	14.6585	7.13078	8.55544
150	16.1543	15.9564	8.53081
200	14.0844	14.1015	10.8263
300	22.0348	24.1866	13.382
F/A + dsDNA	experiment #1	experiment #2	experiment #3
[protein] nM	% complex
0	3.11402	4.21255	1.23686
25	10.2612	12.0928	10.4839
50	14.2212	19.7209	16.9349
100	26.7066	29.5798	30.2495
150	36.7857	36.9595	40.3526
200	53.895	41.9887	49.2997
300	55.9903	61.8609	53.7624
Fig. 3g
lane	1	2		3		5	6	7	8		10	11	12	13
experiment #1	0.06	16.86, 21.02		1.89, 1.99		9.35	5.08	5.55	4		15.96	10.94	12.4	5.15
experiment #2	0.01	22.14		4.96		11.05	4.88	7.21	6.83		22.85	9.86		6.53
experiment #3	0.01	19.09		4.88		7.32	2.43	5.63	4.1		19.87	4.51	13.79	4.4
experiment #4	0.05	20.11		0			2.44	5.59	1.73		19.12	3.64	13.55	2.03

## Sheet: Figure 4
Fig. 4a
ii					iii
ii.
CTRB
	no TRAP	ctr	WT	F/A	4A
experiment #1	70.7919	1.4069	29.1409	1.47002	4.74959
experiment #2	52.3819	0.77281	27.4282	0.584367	1.39043
experiment #3	60.5421	0	25.3194	2.53181	8.30313
iii.
mini-BRCA2
	no TRAP	ctr	WT	F/A	4A	F/A_4A
experiment #1	69.9453	0	37.3182	12.9783	29.1668	8.53082
experiment #2	69.2935	0.699375	41.5804	19.7947	36.6177	12.8499
experiment #3	67.9047	0.34814	41.6079	13.1767	28.4708	8.8499

## Sheet: Figure 5
Fig. 5a
i
MMC (nM)	EV				WT				F/A				4A				F/A_4A
	Exp. #1	Exp. #2	Exp. #3	Exp. #4	Exp. #1	Exp. #2	Exp. #3	Exp. #4	Exp. #1	Exp. #2	Exp. #3	Exp. #4	Exp. #1	Exp. #2	Exp. #3	Exp. #4	Exp. #1	Exp. #2	Exp. #3	Exp. #4
0	100	100	100	100	100	100	100	100	100	100	100	100	100	100	100	100	100	100	100	100
1.25	93.2	74	65.8	87.7	94.5	89.1	85.5	100	60.5	87.5	84.9	79.7	88.2	103.4	106.5	97.3	64.9	71.9	78.8	85.8
2.5	52.1	54.8	54.8	71.2	78.2	96.4	98.2	78.2	59.2	60.5	90	87.5	74.5	94.3	83.7	74.5	37.1	58	60.3	71.9
5	27.4	46.6	41.1	52.1	52.7	83.6	100	100	60.5	69.5	78.5	73.3	53.2	60.8	66.9	86.7	41.7	70.7	55.7	47.5
10	13.7	27.4	21.9	32.9	72.7	83.6	90.9	92.7	56.6	75.9	65.6	60.5	54.8	73	59.3	65.4	26.7	51	52.2	41.7
20	0	0	0	0	54.5	72.7	80	89.1	57.9	68.2	57.9	60.5	44.1	44.1	57.8	53.2	31.3	33.6	40.6	25.5
ii.
Rucaparib (uM)	WT			F/A			4A			F/A_4A			EV
	Exp. #1	Exp. #2	Exp. #3	Exp. #1	Exp. #2	Exp. #3	Exp. #1	Exp. #2	Exp. #3	Exp. #1	Exp. #2	Exp. #3	Exp. #1	Exp. #2	Exp. #3
0	100	100	100	100	100	100	100	100	100	100	100	100	100	100	100
0.0625	84.7	95.8	78.7	78.6	58.8	65.8	76.7	68.6	83.5	13.8	31.3	19.3	0	7.1	7.1
0.125	79.4	80	96.1	74.3	50.9	72.9	54.4	68.5	56.5	6.7	24.2	13.6	0	0	0
0.25	96	85.7	92.4	64.3	50.6	74.5	79.6	66.6	60.7	11.8	33.1	29.4	0	0	0
0.5	95.9	88.8	92.3	53	40.8	60.3	49.4	67.5	50.6	6.8	17.7	12.3	0	0	0
1	95.3	92	92.4	46.6	38.2	45.3	47.1	62.4	70	3.9	14	9.2	0	0	0
Fig. 5b
Cell	Ctr	EV	WT	F/A	4A	F/A_4A
experiment #1	0.03	1.29	2.11	1.94	1.69	1.32
experiment #2	0.01	1.3	2.91	1.79	2.29	1.23
experiment #3	0.01	1.38	2.39	1.65	1.89	0.99
experiment #4	0.01	1.35	2.95	1.71	2.33	1.17
experiment #5	0.02	1.7	2.52	1.54	2.03	1.54
Fig. 5c
Cell	ctr	EV	WT	F/A	4A	F/A_4A
experiment #1	0.03	0.94	6.3	4.77	5.47	1.13
experiment #2	0.03	1	6.65	4.67	5.47	1.28
experiment #3	0.04	1.16	7.05	4.55	5.36	1.08
Fig. 5d
BRCA2 cell	WT
% Nuclei with > 5 RAD51 foci	41.7	51.36	47.38	43.9	54.74	50.01	51.6
BRCA2 cell	4A
% Nuclei with > 5 RAD51 foci	25	30.2	28.33	21.17
BRCA2 cell	F/A
% Nuclei with > 5 RAD51 foci	22.9	18.92	17.1
BRCA2 cell	F/A_4A
% Nuclei with > 5 RAD51 foci	12.8	6.35	3.57
BRCA2 cell	EV
% Nuclei with > 5 RAD51 foci	0	0	0	0

## Sheet: Figure 6
Fig. 6a
iii							iv
EV	EV: HU	EV: HU+Mirin	BRCA2 WT	BRCA2 WT: HU	BRCA2 WT: HU+Mirin		4A	4A : HU	4A: HU+Mirin	F/A	F/A : HU	F/A: HU+Mirin	F/A_4A	F/A_4A: HU	F/A_4A: HU+Mirin
1.81431	2.34528	1.39127	1.33108	1.92689	1.48689		2.460222753*	2.200177936*	1.84333	1.53243	3.253860408*	1.4091	1.5232	1.55937	1.59605
1.48244	1.7215	1.38914	1.31091	1.83302	1.37384		1.70673	1.84859	1.63	1.44228	1.64271	1.40279	1.5141	1.44777	1.52275
1.46016	1.71029	1.38873	1.29961	1.72897	1.36592		1.57186	1.63674	1.5955	1.35955	1.63136	1.34101	1.4294	1.41575	1.48534
1.4308	1.68298	1.3833	1.27191	1.68749	1.33793		1.56166	1.51738	1.54348	1.33928	1.57383	1.31683	1.3681	1.38551	1.47257
1.4093	1.648	1.35963	1.25925	1.66079	1.32681		1.51407	1.42447	1.47694	1.33828	1.52631	1.30341	1.2941	1.30569	1.30385
1.3751	1.45742	1.32991	1.24986	1.59753	1.28613		1.51271	1.42332	1.37895	1.32992	1.46145	1.29822	1.2849	1.29442	1.29233
1.3745	1.44048	1.32338	1.24044	1.57973	1.2859		1.50448	1.37652	1.37743	1.32513	1.36776	1.29151	1.28	1.2942	1.27289
1.3372	1.43084	1.31424	1.22146	1.55939	1.25291		1.45881	1.37311	1.36792	1.30829	1.36335	1.28126	1.2252	1.23923	1.26908
1.32431	1.38645	1.30922	1.22008	1.52066	1.24864		1.42658	1.36908	1.3675	1.3049	1.35667	1.26695	1.2215	1.21353	1.24628
1.32043	1.36254	1.27973	1.22	1.47832	1.23992		1.41655	1.35866	1.35341	1.28673	1.33738	1.26168	1.2083	1.20218	1.23066
1.31356	1.33035	1.27743	1.2059	1.47121	1.2277		1.40679	1.32619	1.29572	1.28058	1.32754	1.26076	1.206	1.1362	1.23056
1.2986	1.32059	1.27269	1.20072	1.46234	1.2237		1.40142	1.31333	1.29	1.26874	1.31702	1.25964	1.2031	1.08353	1.20107
1.2752	1.32049	1.26764	1.19878	1.42093	1.21695		1.38955	1.30169	1.28585	1.26472	1.29818	1.25871	1.2015	1.07399	1.17235
1.26165	1.31802	1.26552	1.19674	1.40904	1.21044		1.35049	1.26838	1.27741	1.26349	1.29713	1.25281	1.1931	1.06691	1.14856
1.23832	1.31093	1.25681	1.19008	1.40435	1.19871		1.34567	1.253	1.26	1.26268	1.28836	1.23619	1.192	1.06402	1.13769
1.22502	1.30608	1.25492	1.17944	1.3913	1.19871		1.34215	1.22941	1.26	1.25038	1.2874	1.23612	1.185	1.05316	1.13392
1.22351	1.30339	1.25159	1.17218	1.39028	1.18413		1.32758	1.22176	1.25816	1.23947	1.27306	1.23111	1.1751	1.04487	1.11114
1.20739	1.2956	1.24336	1.15501	1.35592	1.1743		1.32582	1.20514	1.25528	1.2185	1.26456	1.22008	1.1629	1.04393	1.10551
1.20721	1.27122	1.23733	1.14992	1.34052	1.17157		1.32441	1.19965	1.25326	1.21533	1.2644	1.21328	1.1583	1.02813	1.09866
1.20413	1.26398	1.22625	1.14988	1.32915	1.17067		1.31302	1.18124	1.22878	1.19737	1.26189	1.19529	1.1527	1.0184	1.08757
1.18457	1.24205	1.22498	1.14613	1.32502	1.16856		1.31182	1.17219	1.22687	1.19237	1.25982	1.19365	1.1525	1.01652	1.08442
1.18393	1.23368	1.20895	1.13732	1.32353	1.1549		1.30552	1.16776	1.22033	1.18677	1.25378	1.19332	1.152	1.01014	1.0716
1.17913	1.22151	1.20271	1.12267	1.3179	1.1497		1.29338	1.16486	1.22	1.18435	1.25157	1.18808	1.1413	1.00859	1.07045
1.16701	1.21473	1.20013	1.11983	1.30104	1.14749		1.24017	1.1425	1.21261	1.18162	1.22763	1.18526	1.1373	1.00555	1.06847
1.15811	1.21242	1.19815	1.11295	1.29916	1.14703		1.23744	1.10544	1.21246	1.1619	1.22315	1.18379	1.1295	1.00444	1.06367
1.14439	1.20279	1.19703	1.10054	1.29771	1.14656		1.2098	1.09532	1.20874	1.14002	1.21594	1.17228	1.1266	1	1.05967
1.14053	1.20267	1.19186	1.0854	1.28399	1.14494		1.20435	1.08821	1.19812	1.13907	1.21592	1.16689	1.1004	0.989233	1.05589
1.13919	1.1957	1.18779	1.07925	1.27158	1.14475		1.20076	1.08659	1.1958	1.1379	1.21143	1.16672	1.0904	0.980306	1.05402
1.13727	1.15152	1.18721	1.07882	1.26924	1.14209		1.19508	1.0845	1.19055	1.1288	1.20965	1.16645	1.0847	0.972282	1.05278
1.13484	1.14909	1.1791	1.07352	1.24926	1.13729		1.19467	1.08289	1.17689	1.12418	1.2013	1.16632	1.0816	0.971843	1.05142
1.12994	1.12755	1.17824	1.06675	1.24246	1.13655		1.18341	1.08289	1.16631	1.12261	1.19792	1.16254	1.0736	0.968887	1.04914
1.11975	1.11092	1.17051	1.05638	1.23615	1.1355		1.17991	1.07498	1.1646	1.10254	1.19586	1.15934	1.0728	0.967392	1.04756
1.1139	1.09362	1.16346	1.04963	1.23539	1.13538		1.17884	1.0739	1.16329	1.09684	1.19296	1.15899	1.072	0.967254	1.04406
1.1123	1.08149	1.16226	1.04528	1.23023	1.12884		1.17748	1.06773	1.16044	1.09452	1.18252	1.15724	1.0693	0.956153	1.04307
1.10938	1.08112	1.16067	1.04418	1.2273	1.12556		1.16676	1.06444	1.16	1.09186	1.18187	1.15334	1.0623	0.951887	1.03867
1.10466	1.07821	1.15853	1.04271	1.22484	1.12464		1.15926	1.05329	1.15821	1.08747	1.1796	1.15231	1.0613	0.949501	1.03815
1.10397	1.07653	1.15671	1.04045	1.22268	1.12096		1.15731	1.05193	1.15568	1.08739	1.17787	1.14636	1.061	0.947069	1.03404
1.10229	1.06878	1.15237	1.03602	1.21698	1.12008		1.14145	1.0483	1.15527	1.08485	1.16826	1.14579	1.0549	0.944132	1.03392
1.09569	1.06545	1.1515	1.02791	1.21639	1.12		1.14072	1.04307	1.15457	1.07895	1.16031	1.14478	1.0501	0.943715	1.0331
1.09337	1.06381	1.14209	1.02705	1.21474	1.11438		1.12834	1.03199	1.15316	1.07683	1.14556	1.13754	1.0494	0.929642	1.02841
1.09286	1.05948	1.14199	1.02573	1.21378	1.11122		1.12419	1.0312	1.15252	1.07484	1.14477	1.13695	1.046	0.929131	1.0151
1.08987	1.05672	1.1371	1.02573	1.20376	1.10987		1.11894	1.01998	1.15069	1.06865	1.14111	1.13357	1.0456	0.924493	1.01404
1.08644	1.04774	1.12803	1.02319	1.19989	1.1096		1.11064	1.01477	1.14999	1.06184	1.13812	1.13088	1.0441	0.924113	1.01359
1.08559	1.04398	1.12777	1.01788	1.19879	1.09938		1.10267	1.01373	1.15	1.06092	1.13682	1.12868	1.0437	0.922766	1.01247
1.08141	1.04198	1.12432	1.0169	1.1982	1.0946		1.09996	1.01232	1.14856	1.06053	1.12887	1.1282	1.0373	0.912759	1.01176
1.07816	1.0412	1.12041	1.01487	1.19235	1.09125		1.09614	1.01034	1.14223	1.05941	1.12733	1.12639	1.0366	0.908479	1.01171
1.07788	1.04038	1.11792	0.999884	1.18972	1.08985		1.09205	1.00784	1.14182	1.05841	1.12356	1.1254	1.0329	0.905137	1.00888
1.07233	1.03743	1.11735	0.995736	1.18441	1.08839		1.09171	0.991587	1.141	1.05837	1.11824	1.11871	1.0305	0.899602	1.00272
1.06365	1.03429	1.11292	0.9877	1.18214	1.08624		1.08953	0.989407	1.1397	1.0578	1.11619	1.11838	1.0291	0.899066	0.999409
1.06178	1.03144	1.11093	0.977933	1.17853	1.08529		1.08613	0.98608	1.13783	1.05056	1.11436	1.11779	1.0265	0.896533	0.997821
1.05297	1.0249	1.11082	0.968878	1.17764	1.07645		1.08345	0.981154	1.13572	1.04657	1.10843	1.11681	1.0237	0.892768	0.995831
1.04992	1.01772	1.10493	0.962616	1.17324	1.07204		1.07904	0.97816	1.13	1.04243	1.10693	1.11524	1.0226	0.89148	0.995364
1.04297	1.0111	1.09905	0.948913	1.17033	1.07165		1.07733	0.974612	1.13398	1.04164	1.10519	1.11376	1.0224	0.888288	0.993048
1.0404	1.00888	1.09713	0.947794	1.14615	1.06896		1.07602	0.971942	1.12928	1.03457	1.10396	1.11274	1.0182	0.882017	0.991521
1.0386	1.0074	1.09672	0.941392	1.14458	1.06786		1.07326	0.96955	1.12515	1.02942	1.10273	1.10509	1.0092	0.881046	0.986242
1.0355	1.00582	1.09601	0.939463	1.14141	1.06549		1.06425	0.943267	1.12483	1.02828	1.10164	1.10386	1.0063	0.876859	0.985991
1.0353	1.00541	1.09442	0.928325	1.13979	1.06465		1.06116	0.938578	1.1223	1.02629	1.10042	1.10307	0.9893	0.870513	0.985258
1.03489	1.00126	1.08958	0.928141	1.13601	1.06149		1.05843	0.927901	1.12159	1.02164	1.09673	1.10035	0.9877	0.863848	0.981685
1.03059	1.00064	1.08501	0.927397	1.1356	1.06079		1.05727	0.917719	1.10951	1.01985	1.09624	1.09641	0.9843	0.862879	0.979751
1.02916	0.999336	1.08327	0.917845	1.13496	1.05904		1.05433	0.915451	1.10779	1.01964	1.09064	1.0926	0.9806	0.860716	0.974573
1.02708	0.997959	1.08022	0.911822	1.13104	1.05772		1.05427	0.902417	1.09711	1.0166	1.08682	1.09107	0.9779	0.85851	0.974224
1.02073	0.997592	1.07636	0.909111	1.12962	1.05645		1.05006	0.902218	1.09644	1.01624	1.08447	1.09011	0.9732	0.852098	0.972026
1.01498	0.996175	1.07477	0.899627	1.12858	1.05617		1.04825	0.901399	1.09644	1.01551	1.0832	1.08843	0.9693	0.847976	0.971642
1.01234	0.995812	1.07238	0.899442	1.12747	1.05611		1.04488	0.895972	1.09625	1.01463	1.07441	1.08779	0.9677	0.846948	0.971201
1.01133	0.995477	1.07076	0.898126	1.12291	1.0541		1.04181	0.890501	1.09215	1.01229	1.07398	1.08709	0.9594	0.844764	0.970889
1.00678	0.991481	1.06195	0.891071	1.1134	1.05152		1.04073	0.889137	1.09206	1.01223	1.06492	1.08668	0.9584	0.842792	0.967099
1.00638	0.987803	1.06123	0.887502	1.11326	1.05129		1.0352	0.880119	1.09	1.01171	1.05573	1.08579	0.9534	0.842278	0.959732
1.00038	0.987142	1.05968	0.88192	1.11179	1.04831		1.03193	0.879242	1.09003	1.0116	1.05544	1.08516	0.9495	0.83494	0.95903
0.997375	0.98299	1.05682	0.880027	1.1117	1.0452		1.03052	0.878266	1.08986	1.0116	1.05266	1.08202	0.9451	0.830686	0.958669
0.996507	0.982483	1.05638	0.879955	1.10545	1.04441		1.02888	0.877059	1.08903	1.01046	1.04721	1.07098	0.9442	0.829091	0.957346
0.994261	0.979426	1.05596	0.876784	1.09745	1.04015		1.02564	0.876286	1.08146	1.00717	1.0453	1.07035	0.9422	0.823358	0.956615
0.992641	0.976982	1.05463	0.876623	1.09027	1.03781		1.02188	0.874829	1.07624	1.00221	1.03072	1.06884	0.9383	0.820765	0.955952
0.990328	0.976925	1.05284	0.86984	1.08596	1.03017		1.01594	0.873677	1.08	1.0005	1.02147	1.06614	0.9366	0.820676	0.955329
0.987432	0.974316	1.05159	0.869677	1.08521	1.02942		1.01485	0.871506	1.08	1	1.00602	1.06518	0.9339	0.817254	0.95409
0.98581	0.972075	1.04287	0.865882	1.08092	1.02853		1.00929	0.87074	1.07084	0.999657	1.00143	1.06512	0.9262	0.815893	0.950638
0.9837	0.964461	1.04269	0.860577	1.07903	1.02788		1.00867	0.870444	1.06936	0.99953	0.999786	1.06188	0.926	0.81222	0.942857
0.98203	0.959885	1.04219	0.857999	1.07903	1.02658		1.00426	0.862767	1.06099	0.998681	0.998499	1.05761	0.9242	0.809438	0.940528
0.972294	0.959279	1.03846	0.856979	1.07843	1.02533		1.00297	0.854243	1.05452	0.994515	0.998124	1.05486	0.9228	0.808061	0.937824
0.969595	0.958356	1.03405	0.852772	1.07796	1.02484		0.996127	0.849341	1.05012	0.991759	0.997827	1.05483	0.9193	0.80664	0.93723
0.968869	0.952391	1.03358	0.852252	1.07712	1.02375		0.987572	0.847724	1.04978	0.991509	0.989336	1.0546	0.918	0.802627	0.93689
0.964395	0.951917	1.03168	0.850465	1.07216	1.0227		0.986496	0.842613	1.04932	0.989933	0.985884	1.05365	0.9146	0.801705	0.935855
0.96023	0.947754	1.02644	0.849704	1.07013	1.02065		0.984876	0.837347	1.05	0.987548	0.981505	1.05259	0.9145	0.799939	0.934336
0.958433	0.946798	1.02242	0.848643	1.0694	1.01641		0.984606	0.837313	1.04268	0.985118	0.981387	1.05251	0.9115	0.798875	0.932836
0.957761	0.943799	1.02105	0.843174	1.06864	1.01004		0.980512	0.830916	1.03817	0.981468	0.974598	1.0516	0.9074	0.794541	0.932309
0.951357	0.941762	1.02004	0.836292	1.06221	1.00939		0.977993	0.827824	1.03711	0.976323	0.964195	1.0505	0.9053	0.791943	0.931064
0.950207	0.940088	1.01761	0.83552	1.0621	1.00796		0.97483	0.815575	1.03275	0.974856	0.96262	1.05027	0.9038	0.791227	0.930545
0.947315	0.939247	1.01757	0.833734	1.05483	1.00605		0.974314	0.812493	1.03052	0.971097	0.962129	1.04992	0.9038	0.789967	0.929925
0.9375	0.938156	1.01586	0.831867	1.05008	1.00387		0.974307	0.808072	1.03047	0.971091	0.95636	1.04952	0.8993	0.781712	0.928656
0.934562	0.937716	1.01474	0.831556	1.04657	1.00193		0.974168	0.807296	1.02965	0.968873	0.951401	1.04572	0.8992	0.781007	0.927768
0.924488	0.93744	1.01402	0.828985	1.04306	1.00053		0.970672	0.806437	1.02906	0.967019	0.948622	1.04529	0.899	0.779856	0.926656
0.922969	0.933244	1.01364	0.826331	1.03865	0.999824		0.968182	0.806108	1.02837	0.965632	0.945348	1.04443	0.8988	0.779851	0.922391
0.920311	0.932347	1.0117	0.825245	1.03352	0.998208		0.967168	0.802963	1.02585	0.961695	0.943649	1.04244	0.8971	0.778499	0.919711
0.919798	0.931888	1.0053	0.821478	1.02456	0.998109		0.967066	0.799507	1.02552	0.961312	0.937709	1.04099	0.8968	0.778499	0.919013
0.917915	0.930147	1.00339	0.813549	1.02426	0.99545		0.966217	0.791912	1.02544	0.960343	0.937464	1.04073	0.895	0.775496	0.915551
0.914179	0.925007	1.00173	0.806694	1.02421	0.993804		0.964654	0.789224	1.0249	0.957293	0.937457	1.04005	0.8947	0.773088	0.912431
0.913911	0.924146	1.00129	0.800969	1.02108	0.993693		0.963939	0.785239	1.02	0.955582	0.933573	1.03999	0.8911	0.771814	0.911809
0.910371	0.920243	1.00126	0.800469	1.01439	0.990813		0.962116	0.784617	1.02011	0.950411	0.932052	1.03928	0.8893	0.771566	0.907283
0.906136	0.920227	1.00098	0.795427	1.01333	0.988127		0.959901	0.780144	1.01	0.946034	0.928917	1.03602	0.8874	0.763869	0.904662
0.905956	0.916254	0.996295	0.794256	1.01147	0.986702		0.958887	0.771088	1.01375	0.945479	0.923216	1.03366	0.8872	0.760938	0.900136
0.898252	0.913221	0.994521	0.790349	1.00934	0.983656		0.956522	0.770258	1.01229	0.942972	0.919944	1.03358	0.8861	0.758589	0.899984
0.893176	0.911093	0.993481	0.781079	1.00766	0.981789		0.950307	0.768739	1.01207	0.938411	0.912221	1.03328	0.8849	0.75155	0.897315
0.889521	0.909969	0.993396	0.777032	1.00457	0.981556		0.949005	0.761466	1.01123	0.934737	0.911721	1.03154	0.8768	0.748104	0.8946
0.888966	0.903918	0.990915	0.770003	1.00136	0.981526		0.943749	0.757568	1.00747	0.934255	0.910708	1.02953	0.8584	0.747033	0.888787
0.886877	0.903381	0.989512	0.764028	1.001	0.981001		0.941657	0.754288	1.00657	0.933479	0.910546	1.02922	0.8551	0.746811	0.886135
0.883867	0.900199	0.988131	0.762012	0.999609	0.978971		0.934736	0.74585	1	0.932996	0.908141	1.02885	0.8548	0.741453	0.884273
0.879668	0.899741	0.986577	0.760095	0.99942	0.978808		0.93324	0.737679	1.00484	0.932521	0.902267	1.02881	0.8523	0.735405	0.880161
0.879171	0.899289	0.984727	0.754283	0.998943	0.97635		0.931472	0.733099	1.00147	0.930601	0.901384	1.02879	0.8485	0.733895	0.875886
0.877165	0.896859	0.979502	0.744549	0.998683	0.976075		0.924898	0.731767	1.00083	0.929709	0.897585	1.02863	0.846	0.732984	0.875323
0.876921	0.896232	0.979396	0.740881	0.997919	0.975679		0.924365	0.731519	1.0001	0.929515	0.894636	1.02681	0.8432	0.732407	0.870129
0.873116	0.895841	0.979186	0.73913	0.991833	0.973829		0.923325	0.730164	1	0.927373	0.889975	1.02609	0.8419	0.732212	0.859145
0.868637	0.895188	0.977784	0.735623	0.989547	0.973611		0.923028	0.725408	0.996834	0.923472	0.889851	1.02545	0.8362	0.73206	0.85876
0.863182	0.894928	0.97533	0.730402	0.984435	0.973117		0.921441	0.723725	0.996108	0.923058	0.889697	1.02458	0.8326	0.729679	0.856398
0.861962	0.894445	0.975186	0.729592	0.980611	0.971795		0.920926	0.723524	1	0.92283	0.887001	1.02305	0.8309	0.728717	0.856104
0.8467	0.893014	0.975164	0.723871	0.977184	0.969305		0.913343	0.722003	0.994547	0.918712	0.886148	1.02261	0.8251	0.728573	0.856067
0.843263	0.886374	0.973802	0.723574	0.971975	0.967965		0.912269	0.721755	0.989979	0.916341	0.885685	1.02228	0.8251	0.728218	0.853788
0.842546	0.885015	0.972756	0.710201	0.969198	0.967824		0.90749	0.719812	0.989062	0.91593	0.882399	1.02199	0.825	0.725349	0.853322
0.840898	0.881419	0.969017	0.709969	0.9671	0.966062		0.904852	0.717238	0.98877	0.912531	0.882389	1.0208	0.8241	0.722892	0.852371
0.840353	0.881379	0.967146	0.700599	0.965759	0.964885		0.904559	0.716259	0.985927	0.911411	0.869858	1.02044	0.8238	0.721364	0.851977
0.827568	0.880826	0.966319	0.699011	0.962799	0.964755		0.903125	0.710966	0.98	0.911073	0.868732	1.02018	0.8238	0.720599	0.851242
0.824177	0.877804	0.964279	0.698212	0.962611	0.962934		0.902279	0.709451	0.984703	0.911037	0.865374	1.01777	0.8229	0.71558	0.847876
0.824067	0.871198	0.962674	0.69747	0.95732	0.962504		0.901765	0.706029	0.98257	0.908064	0.865062	1.01715	0.8171	0.71553	0.845518
0.821888	0.870018	0.960819	0.695668	0.956321	0.960006		0.897477	0.704641	0.982464	0.907136	0.86193	1.01571	0.814	0.713961	0.842038
0.821545	0.868803	0.957413	0.694066	0.954162	0.958747		0.89664	0.703991	0.982252	0.906121	0.860368	1.01505	0.8136	0.710305	0.842015
0.816384	0.867862	0.956986	0.688532	0.951903	0.956676		0.894301	0.70109	0.977604	0.90289	0.856334	1.01354	0.8129	0.706218	0.841535
0.812742	0.867256	0.955165	0.685081	0.947085	0.955399		0.892388	0.695092	0.98	0.899633	0.852944	1.01272	0.8118	0.706051	0.84049
0.807318	0.864406	0.954771	0.684894	0.946911	0.953794		0.891628	0.691383	0.976826	0.89953	0.852849	1.01226	0.8106	0.70473	0.839504
0.806373	0.862107	0.950101	0.684365	0.946038	0.953152		0.890918	0.688853	0.97565	0.896382	0.851228	1.01008	0.8104	0.704099	0.837916
0.803004	0.86199	0.949757	0.675865	0.944937	0.951023		0.890418	0.681281	0.973566	0.894682	0.847116	1.00821	0.8088	0.702959	0.835596
0.801117	0.858477	0.949276	0.672052	0.944758	0.949548		0.887839	0.6798	0.97356	0.894552	0.846827	1.00743	0.8072	0.702327	0.834551
0.783044	0.858323	0.948839	0.655442	0.942435	0.94946		0.880853	0.674469	0.972383	0.893599	0.84589	1.00612	0.8039	0.696584	0.828866
0.777491	0.85827	0.946233	0.635514	0.940643	0.949153		0.880376	0.673891	0.971639	0.893008	0.839118	1.00572	0.8019	0.693805	0.827251
0.776336	0.857774	0.942274	0.622058	0.939235	0.948216		0.879751	0.669762	0.971395	0.890625	0.836882	1.00136	0.8011	0.693415	0.825424
0.77017	0.857375	0.941885	0.614354	0.938915	0.947971		0.87838	0.666599	0.970675	0.889714	0.836671	1.00038	0.8002	0.690545	0.82442
0.766123	0.856623	0.940196	0.606545	0.935691	0.946543		0.874429	0.665778	0.970313	0.884675	0.836256	1	0.7905	0.681882	0.823346
0.763917	0.854946	0.937381	0.561826	0.935121	0.946498		0.872738	0.664626	0.968935	0.882666	0.833574	0.999894	0.7878	0.680455	0.82322
0.761375	0.854726	0.936189	0.5405	0.927517	0.94551		0.871547	0.664299	0.97	0.878209	0.830425	0.998748	0.7866	0.680088	0.82228
0.749376	0.854586	0.934069	0.53029	0.918582	0.944939		0.868334	0.660895	0.967657	0.877897	0.827558	0.998566	0.7837	0.674497	0.82221
0.745964	0.848834	0.932128	0.493051	0.917524	0.944831		0.86589	0.660584	0.97	0.870915	0.827315	0.99804	0.7786	0.671928	0.821464
0.744363	0.847722	0.931046	0.462982	0.917252	0.944498		0.863375	0.656986	0.97	0.870445	0.826489	0.996703	0.7772	0.669473	0.82014
0.729955	0.847684	0.930957	1.46431	0.915651	0.943111		0.856082	0.653981	0.966177	0.869427	0.82639	0.992823	0.7734	0.669026	0.819759
0.728722	0.847057	0.929763	1.35148	0.914976	0.942009		0.855475	0.653702	0.965869	0.86108	0.82451	0.990539	0.7702	0.667641	0.818282
0.728652	0.846567	0.928561	1.32881	0.914355	0.941488		0.854119	0.653245	0.97	0.851005	0.824145	0.990419	0.768	0.662835	0.817667
0.715709	0.843606	0.927879	1.30112	0.911955	0.93888		0.850735	0.652937	0.964739	0.850397	0.820018	0.990218	0.7673	0.662418	0.817124
0.71256	0.84322	0.926833	1.28175	0.910736	0.93797		0.843342	0.650567	0.96441	0.844584	0.811867	0.990107	0.7656	0.660681	0.817124
0.696024	0.84013	0.926781	1.26818	0.9104	0.935736		0.842261	0.641801	0.96441	0.843896	0.811498	0.988178	0.7644	0.660537	0.814747
0.696024	0.83972	0.926468	1.24171	0.910306	0.934866		0.84042	0.641762	0.964164	0.841381	0.810124	0.988127	0.7639	0.659959	0.813682
0.693717	0.838756	0.92581	1.22029	0.909102	0.934606		0.825476	0.639502	0.963862	0.840758	0.810065	0.98607	0.7637	0.656957	0.923728
0.684442	0.837398	0.923449	1.20957	0.906712	0.933576		0.82289	0.634103	0.963327	0.839262	0.807839	0.98447	0.7635	0.656654	0.803791
0.675428	0.836984	0.922544	1.18535	0.899442	0.931163		0.82289	0.633156	0.962833	0.838943	0.807384	0.983818	0.7625	0.653894	0.803347
0.672914	0.834535	0.919353	1.17517	0.896597	0.930681		0.820385	0.632081	0.962728	0.830415	0.805989	0.983394	0.7622	0.646197	0.80327
0.670954	0.830621	0.919205	1.17079	0.895282	0.930362		0.81981	0.626002	0.961484	0.829974	0.805577	0.983374	0.7612	0.645829	0.800309
0.668473	0.829154	0.918479	1.16172	0.890375	0.929897		0.815542	0.615527	0.960228	0.828227	0.804679	0.98274	0.761	0.640777	0.799694
0.663708	0.828551	0.915714	1.15508	0.889437	0.929449		0.815264	0.612949	0.959174	0.827863	0.804225	0.981855	0.7595	0.640378	0.797514
0.662352	0.828021	0.91567	1.13963	0.887456	0.928306		0.810746	0.612282	0.95861	0.822342	0.799816	0.979691	0.7592	0.640315	0.795978
0.64252	0.827034	0.915037	1.13907	0.884587	0.926757		0.809847	0.610857	0.954692	0.818629	0.797065	0.976338	0.7591	0.639817	0.79416
0.641647	0.826903	0.912852	1.13743	0.880959	0.924942		0.809456	0.6108	0.954438	0.818605	0.796759	0.976165	0.7573	0.639442	0.792754
0.637042	0.824125	0.912187	1.13493	0.87956	0.924918		0.808131	0.610678	0.953867	0.818424	0.794921	0.974732	0.7535	0.63789	0.789893
0.634027	0.822659	0.911154	1.12936	0.87874	0.923828		0.804647	0.606993	0.953111	0.818143	0.794913	0.974024	0.75	0.636092	0.788536
0.62844	0.816586	0.910396	1.12307	0.876502	0.917059		0.80039	0.605981	0.95	0.817622	0.792305	0.973145	0.7499	0.635725	0.786334
0.568559	0.815822	0.909702	1.12015	0.873258	0.916602		0.798955	0.602535	0.952212	0.8171	0.792006	0.972919	0.7486	0.633783	0.786048
0.541379	0.81578	0.909608	1.11857	0.873209	0.915514		0.792904	0.601718	0.948822	0.816745	0.790716	0.970862	0.7485	0.626005	0.78316
0.525075	0.812587	0.90929	1.11347	0.867801	0.915413		0.792732	0.601702	0.947614	0.814111	0.787217	0.970634	0.7464	0.611319	0.781535
0.504698	0.81195	0.909192	1.10434	0.867519	0.914865		0.785348	0.598311	0.95	0.813285	0.786503	0.970205	0.7447	0.609834	0.77998
0.417826	0.80873	0.90743	1.09316	0.864424	0.91366		0.781504	0.595544	0.945939	0.808693	0.786436	0.968896	0.7444	0.608145	0.779498
0.39849	0.806861	0.906763	1.09288	0.862032	0.912805		0.781346	0.594084	0.944378	0.804806	0.783981	0.967933	0.7327	0.606655	0.777939
1.87051	0.805759	0.906277	1.08427	0.861628	0.91142		0.779355	0.588133	0.944175	0.802869	0.782785	0.966292	0.728	0.606536	0.773812
1.47028	0.80318	0.906016	1.08026	0.861294	0.911237		0.777618	0.586963	0.941665	0.800332	0.77954	0.963793	0.7275	0.606036	0.77034
1.34505	0.801464	0.904864	1.08005	0.860095	0.910377		0.769492	0.586021	0.94	0.800257	0.777436	0.963675	0.7263	0.605483	0.769383
1.33891	0.801055	0.904526	1.06814	0.85966	0.908968		0.767967	0.578773	0.935995	0.798389	0.774714	0.962981	0.7095	0.604902	0.768704
1.23492	0.796734	0.903401	1.06538	0.859566	0.908072		0.76121	0.578451	0.935199	0.797715	0.774213	0.961893	0.7085	0.60368	0.767116
1.22336	0.793948	0.902392	1.06446	0.859236	0.907503		0.75663	0.577454	0.934671	0.797281	0.773564	0.961292	0.7049	0.603337	0.760347
1.22198	0.793902	0.901748	1.06041	0.857098	0.907019		0.753864	0.570152	0.933977	0.796668	0.772781	0.96125	0.6991	0.603221	0.756829
1.21451	0.792711	0.900867	1.05957	0.856734	0.906031		0.75327	0.566899	0.932086	0.796361	0.771692	0.960367	0.6977	0.596106	0.754277
1.17498	0.787836	0.900866	1.05786	0.853243	0.905861		0.752661	0.562373	0.932074	0.794829	0.769907	0.959414	0.6973	0.596066	0.747476
1.17438	0.78714	0.900122	1.05637	0.85208	0.904928		0.751037	0.561933	0.931946	0.794804	0.768529	0.95741	0.6952	0.595685	0.747264
1.1474	0.786824	0.89605	1.05006	0.84684	0.904621		0.750957	0.560043	0.931457	0.790276	0.766669	0.956512	0.6949	0.594227	0.744241
1.12106	0.781576	0.893882	1.0368	0.846215	0.900023		0.75091	0.559504	0.93	0.789459	0.764693	0.955496	0.693	0.586452	0.744218
1.12086	0.780515	0.893637	1.03672	0.846195	0.899461		0.749384	0.554547	0.926984	0.789346	0.761926	0.953671	0.6928	0.581614	0.744212
1.1016	0.780172	0.892763	1.03612	0.845862	0.899312		0.742826	0.553515	0.925065	0.787338	0.761148	0.952692	0.6923	0.575185	0.742521
1.09765	0.77977	0.892007	1.03546	0.843551	0.898337		0.740952	0.549581	0.924881	0.786709	0.760719	0.951228	0.6902	0.575032	0.742104
1.07707	0.778371	0.890361	1.03241	0.842148	0.898119		0.737937	0.548253	0.924099	0.786586	0.758217	0.950144	0.6876	0.569901	0.741903
1.07273	0.777808	0.889357	1.03036	0.838521	0.896964		0.737678	0.547677	0.92	0.782427	0.757065	0.949798	0.6865	0.565887	0.741629
1.05717	0.775104	0.888699	1.02921	0.837651	0.896918		0.73011	0.540887	0.92	0.781076	0.756764	0.949594	0.6809	0.563975	0.740873
1.05677	0.774721	0.88664	1.02787	0.835122	0.896647		0.723155	0.53941	0.917473	0.776883	0.756474	0.949247	0.6804	0.563321	0.740355
1.04879	0.773461	0.881844	1.0261	0.825353	0.895664		0.721528	0.535487	0.917348	0.776143	0.751603	0.948902	0.6767	0.562923	0.738799
1.04575	0.771336	0.881124	1.01787	0.821865	0.895613		0.70287	0.535297	0.915866	0.773717	0.74525	0.948824	0.6736	0.557353	0.738645
1.04253	0.770646	0.881008	1.01236	0.821357	0.894789		0.66657	0.532435	0.915359	0.772969	0.745044	0.948442	0.6735	0.555083	0.736348
1.02449	0.769846	0.880749	1	0.818015	0.893985		0.66599	0.530355	0.91	0.768023	0.742925	0.94807	0.6698	0.554877	0.734209
1.02321	0.766589	0.880224	0.998987	0.816047	0.893441		0.662432	0.526639	0.913639	0.767888	0.742397	0.947592	0.6686	0.552579	0.732696
1.02084	0.761744	0.87722	0.993992	0.814721	0.892726		0.649174	0.52609	0.91	0.764569	0.741484	0.947063	0.6673	0.542832	0.730196
1.01632	0.760953	0.875124	0.98411	0.813592	0.892077		0.642689	0.525154	0.909548	0.763813	0.739232	0.946006	0.6654	0.541765	0.728296
1.01509	0.759157	0.874651	0.983857	0.812401	0.891358		0.642131	0.517076	0.907845	0.762476	0.735759	0.94592	0.6612	0.541154	0.724881
1.01127	0.757127	0.873016	0.983247	0.81136	0.887809		0.63573	0.516111	0.907584	0.758389	0.735426	0.945804	0.6538	0.539446	0.724334
1.01006	0.756211	0.871595	0.98223	0.811253	0.885665		0.635401	0.515789	0.907192	0.749513	0.729546	0.945556	0.6523	0.537103	0.722728
1.00761	0.755731	0.871109	0.980469	0.80945	0.884272		0.625781	0.514088	0.90698	0.748194	0.728452	0.945298	0.6515	0.535421	0.722653
1.0022	0.755208	0.870949	0.97951	0.806446	0.88347		0.62509	0.512966	0.906792	0.747738	0.727664	0.945263	0.6508	0.530559	0.718506
0.99088	0.755039	0.869505	0.979478	0.806098	0.883425		0.622	0.510445	0.91	0.744537	0.726955	0.944984	0.6505	0.529412	0.71694
0.988828	0.751407	0.868708	0.973362	0.805287	0.881985		0.62051	0.510142	0.906123	0.742385	0.724807	0.944759	0.6486	0.528667	0.71556
0.980859	0.750474	0.868239	0.973073	0.80466	0.881805		0.620034	0.505562	0.906006	0.734459	0.723543	0.940528	0.6485	0.52413	0.714827
0.979847	0.749871	0.86512	0.971928	0.799229	0.880569		0.618182	0.505406	0.904216	0.729456	0.722845	0.939956	0.6477	0.523323	0.714729
0.978508	0.746723	0.862301	0.967255	0.795449	0.880185		0.598509	0.503926	0.9	0.728545	0.718672	0.93964	0.6476	0.519875	0.712737
0.974391	0.742944	0.86043	0.966492	0.795221	0.878356		0.596331	0.502999	0.901879	0.725142	0.717793	0.938825	0.6415	0.516893	0.710014
0.969187	0.742686	0.854888	0.964134	0.792437	0.878331		0.593671	0.500239	0.900337	0.716979	0.705954	0.936926	0.641	0.514981	0.709445
0.964535	0.742041	0.853401	0.96283	0.791193	0.876652		0.58838	0.500239	0.898409	0.71644	0.702333	0.936651	0.6321	0.511404	0.708502
0.964018	0.740576	0.852737	0.962008	0.789824	0.875984		0.588089	0.489964	0.898202	0.71498	0.702149	0.936608	0.6278	0.508279	0.706621
0.953446	0.739746	0.85252	0.960186	0.789737	0.873367		0.57197	0.486389	0.897699	0.712329	0.701411	0.935978	0.6272	0.504946	0.702542
0.948252	0.73895	0.851691	0.958499	0.786342	0.872805		0.568823	0.48315	0.895999	0.711258	0.696288	0.934738	0.62	0.500693	0.702197
0.946426	0.737343	0.851466	0.955327	0.782994	0.87274		0.530881	0.4818	0.89587	0.709498	0.693199	0.934219	0.6055	0.49927	0.697191
0.942735	0.736714	0.850683	0.944601	0.780525	0.87013		0.499947	0.480759	0.895626	0.707395	0.689527	0.933546	0.605	0.498692	0.695746
0.93362	0.735456	0.850301	0.944188	0.773022	0.868811		0.499552	0.480063	0.895493	0.706557	0.687953	0.932717	0.6045	0.497789	0.695596
0.93347	0.733289	0.850005	0.943932	0.77289	0.865578		0.496536	0.478943	0.894643	0.70135	0.687171	0.931517	0.5889	0.496813	0.691717
0.926943	0.732578	0.849829	0.943451	0.769821	0.864309		0.394316	0.470349	0.89309	0.700775	0.681841	0.931334	0.557	0.493714	0.691232
0.926114	0.732503	0.848728	0.942193	0.768814	0.863634			0.4694	0.891945	0.698607	0.681416	0.930514	0.5341	0.492754	0.69074
0.925894	0.731597	0.847275	0.940431	0.768449	0.862866			0.467062	0.891594	0.694861	0.675939	0.927566	0.5094	0.492138	0.690539
0.914394	0.730995	0.846458	0.938559	0.76645	0.862762			0.466359	0.891083	0.690806	0.675105	0.926706	0.5075	0.489659	0.690228
0.913043	0.729134	0.844925	0.937597	0.76481	0.862214			0.466281	0.889634	0.686655	0.673903	0.925288	0.3974	0.489608	0.688628
0.912432	0.725254	0.84364	0.931629	0.764617	0.862131			0.465292	0.888317	0.682074	0.669682	0.924372		0.481058	0.682934
0.897177	0.720406	0.841023	0.931269	0.764209	0.862001			0.464667	0.887797	0.678922	0.665132	0.923373		0.48047	0.681809
0.894332	0.717211	0.840031	0.930626	0.764035	0.861073			0.439993	0.887502	0.672432	0.661401	0.922443		0.478735	0.681094
0.886516	0.716563	0.837972	0.923023	0.758956	0.858589			0.439805	0.886843	0.669968	0.661139	0.922338		0.47118	0.680201
0.883383	0.716472	0.836448	0.922041	0.752384	0.857999			0.437159	0.886739	0.664016	0.657608	0.92179		0.467534	0.67941
0.883125	0.716046	0.834722	0.916745	0.749462	0.857965			0.43704	0.89	0.660291	0.652654	0.91908		0.46747	0.676433
0.876838	0.714702	0.832264	0.913665	0.748879	0.857615			0.43481	0.88538	0.649025	0.652401	0.916898		0.467335	0.67474
0.876139	0.714149	0.831978	0.911294	0.745297	0.856417			0.43481	0.88381	0.647307	0.646781	0.916333		0.462437	0.674622
0.860801	0.713427	0.831448	0.907117	0.739298	0.854177			0.431816	0.882534	0.647132	0.646755	0.915765		0.458613	0.673238
0.854189	0.71312	0.830378	0.90711	0.738445	0.854052			0.431032	0.882229	0.637801	0.644132	0.910034		0.457746	0.669297
0.849761	0.713012	0.830368	0.906837	0.735082	0.852671			0.430921	0.878625	0.636364	0.640248	0.907939		0.457102	0.654652
0.838022	0.712677	0.828061	0.904732	0.731576	0.850815			0.428685	0.878189	0.635491	0.639336	0.90793		0.454984	0.654471
0.827492	0.709854	0.827807	0.90162	0.730565	0.850507			0.428115	0.88	0.633937	0.634524	0.907733		0.452576	0.648207
0.820044	0.708855	0.827726	0.901417	0.727469	0.8499			0.422768	0.876162	0.632196	0.634182	0.907647		0.451242	0.645589
0.816909	0.707463	0.827641	0.894514	0.726412	0.849409			0.415426	0.875851	0.630451	0.631357	0.907394		0.450738	0.642932
0.816714	0.703909	0.826106	0.889352	0.725434	0.848686			0.413475	0.875721	0.627674	0.631133	0.907205		0.437588	0.641604
0.815208	0.70331	0.823555	0.884903	0.723705	0.846802			0.412897	0.873101	0.621552	0.629588	0.906347		0.430683	0.64015
0.81362	0.703212	0.820705	0.884308	0.720687	0.845606			0.40382	0.871744	0.620553	0.627057	0.905855		0.430122	0.640089
0.797481	0.702874	0.820292	0.879818	0.719572	0.845459			0.398789	0.87	0.607088	0.626819	0.905603		0.424822	0.639931
0.792958	0.697577	0.819276	0.871291	0.716587	0.842851			0.398766	0.87072	0.602735	0.622191	0.904694		0.421502	0.638613
0.792797	0.695476	0.818761	0.871024	0.716215	0.84147			0.398379	0.870387	0.602009	0.621752	0.904599		0.418137	0.636306
0.792117	0.694987	0.817978	0.870302	0.714926	0.840795			0.397173	0.870139	0.600542	0.619171	0.904387		0.412148	0.623543
0.789527	0.694915	0.817681	0.869508	0.709746	0.840471			0.391601	0.869565	0.600184	0.618819	0.903947		0.411393	0.62288
0.780094	0.691054	0.814583	0.86748	0.707938	0.8395			0.386617	0.869252	0.589512	0.617216	0.903542		0.411151	0.619959
0.776874	0.689904	0.814207	0.86546	0.707078	0.839292			0.384086	0.87	0.581162	0.609405	0.903283		0.409882	0.613597
0.773682	0.689603	0.812578	0.862014	0.703667	0.838979			0.382939	0.868463	0.579488	0.60864	0.903194		0.405689	0.611937
0.772625	0.684508	0.811162	0.859203	0.70352	0.837369			0.38276	0.864621	0.573243	0.603736	0.903071		0.403516	0.610321
0.761872	0.684249	0.809472	0.856938	0.701955	0.836826			0.3814	0.863588	0.571982	0.595936	0.902515		0.402683	0.60581
0.760974	0.684245	0.807891	0.856822	0.701023	0.836638			0.381281	0.863207	0.568126	0.593087	0.90201		0.395579	0.605148
0.760311	0.682423	0.807717	0.85511	0.700893	0.836562			0.380286	0.862798	0.566631	0.592498	0.901546		0.381897	0.600455
0.753106	0.68159	0.804385	0.855011	0.695014	0.835602			0.378216	0.86	0.562528	0.583012	0.900122		0.36474	0.599643
0.752786	0.680381	0.803486	0.849035	0.695008	0.835094			0.37682	0.855059	0.550141	0.572639	0.900114		0.353824	0.59772
0.751836	0.680106	0.798602	0.846666	0.691142	0.835081			0.369912	0.854138	0.54669	0.571678	0.89922		0.347049	0.59577
0.741495	0.678403	0.79639	0.845859	0.684523	0.831796			0.363185	0.851831	0.516843	0.568012	0.898662		0.343562	0.594694
0.74066	0.673349	0.794281	0.840543	0.682449	0.83137			0.353492	0.851784	0.512759	0.566694	0.896856		0.340607	0.588248
0.737463	0.67327	0.79324	0.838694	0.681967	0.829083			0.353476	0.851405	0.455066	0.566365	0.896437		0.338665	0.586536
0.725618	0.671352	0.792891	0.834561	0.681243	0.827984			0.349758	0.851013	0.444216	0.565894	0.89587		0.335826	0.585092
0.723142	0.669426	0.789792	0.830071	0.678905	0.825874			0.345199	0.85	0.434905	0.563328	0.895096		0.323457	0.577808
0.717389	0.667788	0.788996	0.826387	0.677913	0.824818			0.33226	0.85	0.405634	0.562442	0.894888		0.32305	0.571363
0.709258	0.667785	0.78712	0.820164	0.677571	0.824601			0.324678	0.849345		0.561945	0.894856		0.316826	0.559002
0.70742	0.66535	0.786836	0.818883	0.675632	0.823908			0.318707	0.848585		0.555672	0.894508		0.308906	0.558161
0.687416	0.656496	0.786083	0.818717	0.673622	0.823859			0.318182	0.846598		0.554717	0.893211		0.303288	0.556144
0.679272	0.654428	0.785714	0.817836	0.672485	0.822818			0.31365	0.84628		0.554182	0.893211		0.301604	0.554077
0.668623	0.653067	0.785624	0.816066	0.672062	0.822538			0.312274	0.844921		0.553226	0.892831		0.296548	0.549413
0.667168	0.652678	0.78424	0.814423	0.67198	0.821657			0.309394	0.84		0.547336	0.89275		0.296219	0.548677
0.664379	0.65192	0.781604	0.813305	0.67154	0.821482			0.294969	0.842363		0.544501	0.890121		0.292337	0.548045
0.656621	0.651408	0.780991	0.81292	0.666728	0.819305			0.262268	0.841413		0.538752	0.889978		0.279763	0.544522
0.651834	0.65081	0.779119	0.812227	0.664636	0.819087			0.245953	0.840873		0.52958	0.889721		0.215996	0.544096
0.648646	0.648454	0.777482	0.80571	0.663255	0.816808			0.244134	0.839647		0.529164	0.888877		0.215386	0.538602
0.64824	0.648121	0.776474	0.804358	0.657551	0.816441			0.241755	0.839063		0.528623	0.885397		0.198708	0.538013
0.647721	0.648115	0.776129	0.801837	0.655857	0.814761			0.229239	0.839052		0.527457	0.885136		0.187007	0.519268
0.64608	0.647068	0.775902	0.79967	0.654073	0.814708			0.216257	0.838665		0.526815	0.883914		0.18594	0.517478
0.638907	0.646308	0.775444	0.798394	0.651247	0.812144			0.20732	0.838363		0.525416	0.883594		0.155573	0.504963
0.635393	0.644894	0.775126	0.797971	0.646412	0.810715			0.201253	0.838354		0.522547	0.883375			0.474905
0.618239	0.644013	0.7717	0.797547	0.641793	0.808866			0.165438	0.836978		0.519292	0.882598			0.465946
0.611282	0.642957	0.771008	0.796044	0.636497	0.808817			0.153167	0.836866		0.513627	0.881941			0.461177
0.604665	0.64001	0.770235	0.795914	0.631285	0.80766				0.835239		0.513544	0.881717			0.457533
0.601056	0.638604	0.769179	0.793973	0.630882	0.805865				0.835072		0.512175	0.881236			0.45635
0.596587	0.638394	0.766944	0.7923	0.624424	0.804793				0.834079		0.511038	0.880353			0.423122
0.582535	0.63739	0.766283	0.791725	0.614526	0.803738				0.829889		0.509768	0.880156			0.422243
0.571978	0.637347	0.76552	0.791088	0.614523	0.803175				0.83		0.508426	0.876364			0.414042
0.551689	0.636238	0.763389	0.783723	0.604029	0.802885				0.826512		0.508145	0.874364			0.37999
0.550125	0.635969	0.763256	0.771924	0.603836	0.802815				0.826376		0.498968	0.873976			0.354003
0.529957	0.635469	0.76295	0.770704	0.598444	0.801925				0.823007		0.497524	0.873359			0.330649
0.511789	0.635062	0.762269	0.766726	0.597404	0.801				0.822956		0.495724	0.87291			0.324483
0.487329	0.634936	0.761169	0.766566	0.589093	0.800747				0.82		0.493399	0.872885
	0.632251	0.760319	0.760963	0.586526	0.800406				0.82288		0.49041	0.872741
	0.632251	0.75857	0.758577	0.584549	0.800104				0.822383		0.49041	0.872292
	0.631861	0.758193	0.757459	0.58379	0.799914				0.821419		0.488302	0.871686
	0.629808	0.752964	0.757425	0.569594	0.798773				0.821222		0.479534	0.871506
	0.62942	0.752045	0.757328	0.564306	0.795077				0.819823		0.479527	0.870196
	0.628261	0.751283	0.756401	0.546551	0.792791				0.819229		0.476496	0.868905
	0.626761	0.751066	0.754103	0.545716	0.791335				0.819075		0.467892	0.86784
	0.626734	0.749836	0.752738	0.53997	0.787938				0.818073		0.467435	0.867615
	0.625181	0.749085	0.744344	0.53566	0.787749				0.816905		0.466286	0.866845
	0.622752	0.748947	0.74341	0.529941	0.784779				0.816175		0.466093	0.866225
	0.620968	0.74742	0.739624	0.513135	0.783378				0.814588		0.465091	0.865831
	0.618347	0.740326	0.738995	0.501724	0.780515				0.814439		0.464802	0.865475
	0.615967	0.739183	0.735939	0.500057	0.778133				0.813674		0.464295	0.864862
	0.615948	0.737881	0.727694	0.495724	0.777055				0.813189		0.456189	0.864352
	0.61357	0.737199	0.726713	0.494495	0.775301				0.812815		0.454802	0.864278
	0.613558	0.734716	0.722035	0.49333	0.7688				0.812446		0.453176	0.863873
	0.611264	0.734159	0.721553	0.469628	0.768074				0.811281		0.448544	0.863238
	0.611091	0.732978	0.718347	0.46622	0.765811				0.81001		0.443893	0.862092
	0.610034	0.732143	0.716622	0.459607	0.765468				0.807158		0.435313	0.861896
	0.607588	0.732049	0.713473	0.454033	0.764886				0.806402		0.434215	0.861612
	0.606682	0.728764	0.712616	0.453354	0.763506				0.806145		0.433889	0.85922
	0.606165	0.728129	0.709038	0.450549	0.763043				0.804468		0.433127	0.855435
	0.604432	0.724483	0.70337	0.424884	0.762537				0.804339		0.42573	0.854785
	0.604223	0.718668	0.702549	0.415766	0.761685				0.803846		0.423603	0.853498
	0.603325	0.716611	0.701159	0.414672	0.760138				0.800447		0.412288	0.852404
	0.602387	0.714255	0.699349	0.408742	0.758997				0.79		0.403996	0.852237
	0.602267	0.713135	0.690544	0.367973	0.75839				0.79113		0.403446	0.851852
	0.602199	0.712995	0.685101	0.352666	0.75822				0.789052		0.402412	0.85145
	0.602068	0.711938	0.681861		0.753957				0.79		0.399206	0.851179
	0.601552	0.710066	0.674695		0.752465				0.785794		0.396219	0.8509
	0.600545	0.709371	0.670431		0.752279				0.785328		0.396003	0.850823
	0.598195	0.707823	0.66577		0.75096				0.785303		0.386734	0.850348
	0.598129	0.7069	0.663125		0.749413				0.7847		0.383968	0.850176
	0.594109	0.706224	0.657451		0.749226				0.782377		0.375305	0.849713
	0.592638	0.706173	0.655995		0.748037				0.78161		0.374932	0.849648
	0.592294	0.705871	0.654916		0.745935				0.779947		0.37409	0.848826
	0.592159	0.705206	0.648499		0.744228				0.778558		0.37212	0.848654
	0.591255	0.705183	0.645452		0.743684				0.773824		0.365091	0.846162
	0.591124	0.702014	0.645076		0.743389				0.772338		0.364634	0.845479
	0.590666	0.702014	0.645026		0.742416				0.770613		0.363286	0.845079
	0.590493	0.701531	0.642785		0.741569				0.770588		0.358415	0.844842
	0.58956	0.701006	0.626316		0.738982				0.769987		0.352965	0.844783
	0.58952	0.696895	0.614194		0.737719				0.769927		0.351726	0.844281
	0.588789	0.693483	0.61386		0.737719				0.769538		0.349967	0.843888
	0.58657	0.691897	0.58735		0.733124				0.766232		0.349718	0.843689
	0.583876	0.691748	0.585063		0.732499				0.764767		0.342143	0.843425
	0.579983	0.691713	0.555649		0.729622				0.763886		0.337669	0.84265
	0.578827	0.691326	0.541239		0.727256				0.763765		0.335157	0.842275
	0.576457	0.6876	0.539995		0.725622				0.761803		0.333018	0.841186
	0.575637	0.68527	0.500439		0.721342				0.760762		0.332292	0.839733
	0.574102	0.681275	0.483124		0.72118				0.759572		0.327486	0.839337
	0.573933	0.68097	0.444208		0.720387				0.757738		0.325581	0.837016
	0.57367	0.677379	0.389612		0.720038				0.754248		0.321673	0.836953
	0.570137	0.674297	0.31738		0.718165				0.753101		0.320905	0.836336
	0.568292	0.671572			0.716814				0.752964		0.312178	0.835264
	0.566532	0.67154			0.715762				0.751845		0.311761	0.835257
	0.565022	0.671379			0.714382				0.751792		0.30867	0.834963
	0.563842	0.664006			0.7107				0.748176		0.305535	0.833088
	0.557046	0.662894			0.710148				0.747389		0.300414	0.831205
	0.556614	0.659886			0.708876				0.745297		0.275098	0.831156
	0.556314	0.658826			0.703305				0.743384		0.267476	0.830089
	0.555733	0.655677			0.703118				0.740084		0.255593	0.829303
	0.555314	0.649808			0.702135				0.739796		0.246142	0.828514
	0.555151	0.644447			0.702087				0.735888		0.24395	0.82784
	0.551029	0.644125			0.697182				0.73		0.239203	0.827683
	0.549721	0.639901			0.697102				0.72877		0.216564	0.826885
	0.54891	0.639897			0.693665				0.73		0.196791	0.825921
	0.548607	0.6362			0.693121				0.727231		0.193124	0.825628
	0.542597	0.625991			0.692579				0.727145		0.1875	0.825341
	0.539552	0.6164			0.691613				0.71759		0.157127	0.825059
	0.538797	0.598104			0.690246				0.71538		0.136547	0.824944
	0.538015	0.597424			0.689824				0.713536		0.10616	0.824581
	0.537182	0.594341			0.688063				0.710947			0.822933
	0.534367	0.588408			0.686459				0.703798			0.822877
	0.53341	0.558469			0.684893				0.70166			0.822222
	0.527462	0.557247			0.680578				0.700822			0.822137
	0.52745	0.550658			0.675504				0.698538			0.82158
	0.527266	0.548236			0.673662				0.69165			0.821369
	0.525486	0.541045			0.673579				0.690925			0.819637
	0.520523	0.539144			0.668608				0.689124			0.819444
	0.519914	0.537844			0.659777				0.686896			0.818401
	0.518326	0.532411			0.653258				0.686384			0.818268
	0.517978	0.529797			0.650521				0.677676			0.816837
	0.515543	0.518374			0.649462				0.675851			0.816626
	0.508167	0.513255			0.64339				0.675825			0.816453
	0.499738	0.496153			0.633396				0.673358			0.815705
	0.499374	0.471743			0.63306				0.672482			0.815634
	0.495727	0.471353			0.613656				0.67			0.81147
	0.493094	0.447087			0.612649				0.669063			0.811463
	0.492502	0.441868			0.60895				0.667828			0.810303
	0.485623	0.417339			0.608186				0.667089			0.809815
	0.479928	0.415721			0.604097				0.666936			0.8093
	0.478845	0.31688			0.598871				0.666894			0.808813
	0.478272				0.594701				0.66458			0.807912
	0.475532				0.594197				0.66365			0.807623
	0.474267				0.591818				0.663284			0.807307
	0.469848				0.590519				0.661266			0.806918
	0.464852				0.589901				0.655403			0.806663
	0.462404				0.589814				0.652933			0.806402
	0.453925				0.589061				0.649787			0.805439
	0.453269				0.585579				0.648165			0.804417
	0.450367				0.585024				0.644598			0.803905
	0.447934				0.580932				0.643439			0.803845
	0.44481				0.574165				0.641987			0.803348
	0.441922				0.567983				0.637957			0.802397
	0.438102				0.562941				0.637673			0.800529
	0.437158				0.557122				0.635236			0.799805
	0.436055				0.553177				0.629506			0.799705
	0.435388				0.551674				0.620894			0.799192
	0.43431				0.53777				0.615537			0.797797
	0.433719				0.532227				0.611585			0.796864
	0.428149				0.528205				0.609825			0.796601
	0.427721				0.525449				0.598062			0.796314
	0.425206				0.515489				0.597196			0.796039
	0.424861				0.497969				0.594931			0.795596
	0.424462				0.49054				0.593176			0.793302
	0.423972				0.487193				0.592816			0.791984
	0.420959				0.475823				0.589662			0.791795
	0.420419				0.458566				0.589216			0.791578
	0.419258				0.381435				0.583349			0.791402
	0.417399								0.580867			0.79137
	0.416667								0.570587			0.791162
	0.415014								0.568056			0.790648
	0.414327								0.565764			0.78894
	0.411952								0.561918			0.786896
	0.409436								0.553594			0.786063
	0.40809								0.549238			0.785764
	0.407358								0.549111			0.785551
	0.404663								0.539058			0.784904
	0.400933								0.535399			0.784291
	0.397105								0.534238			0.782569
	0.396294								0.532484			0.781173
	0.39384								0.528535			0.779543
	0.386572								0.525353			0.779366
	0.377656								0.515546			0.778806
	0.374661								0.510583			0.778543
	0.373451								0.508157			0.777833
	0.37297								0.506173			0.777666
	0.370498								0.497866			0.777535
	0.368016								0.494148			0.777023
	0.358224								0.484014			0.7767
	0.347294								0.472506			0.775056
	0.345995								0.462055			0.774912
	0.320956								0.44812			0.77436
	0.30571								0.422618			0.772896
	0.291163								0.422618			0.772872
	0.287995								0.405726			0.772624
	0.286954								0.377474			0.772452
	0.27812								0.354455			0.772382
	0.271397											0.772354
	0.270344											0.771875
	0.265856											0.770891
	0.241436											0.770849
	0.22269											0.770228
	0.218548											0.769866
	0.213509											0.768774
	0.207564											0.768462
	0.204677											0.768261
	0.195085											0.767258
	0.189629											0.766501
	0.169831											0.765152
	0.158294											0.762479
	0.133555											0.761871
	0.118699											0.761278
												0.761244
												0.759355
												0.758025
												0.757042
												0.756609
												0.755121
												0.753663
												0.753516
												0.753462
												0.752479
												0.750976
												0.750617
												0.750168
												0.749671
												0.749594
												0.749226
												0.749106
												0.748894
												0.74766
												0.747531
												0.747418
												0.747114
												0.74531
												0.745117
												0.743541
												0.743365
												0.743225
												0.742472
												0.742098
												0.741554
												0.741535
												0.740371
												0.739914
												0.738704
												0.738693
												0.738415
												0.737431
												0.736713
												0.7367
												0.736688
												0.736676
												0.736267
												0.736154
												0.736137
												0.735688
												0.733065
												0.732072
												0.731536
												0.730753
												0.729661
												0.729567
												0.728402
												0.726368
												0.726113
												0.724361
												0.724315
												0.723017
												0.722844
												0.722178
												0.721419
												0.721102
												0.720949
												0.720902
												0.720493
												0.720476
												0.71748
												0.716278
												0.714681
												0.714252
												0.710941
												0.710668
												0.709549
												0.708993
												0.708516
												0.706339
												0.70522
												0.704406
												0.704274
												0.703294
												0.702511
												0.699412
												0.699014
												0.697655
												0.69706
												0.695354
												0.695151
												0.692707
												0.691948
												0.690369
												0.688672
												0.687169
												0.686079
												0.68566
												0.683009
												0.682571
												0.678636
												0.678508
												0.678132
												0.677415
												0.677144
												0.676812
												0.674276
												0.673271
												0.671034
												0.670712
												0.668664
												0.667711
												0.667381
												0.667189
												0.666624
												0.666191
												0.664504
												0.662365
												0.661939
												0.661097
												0.66098
												0.66095
												0.658777
												0.656776
												0.656737
												0.655551
												0.65503
												0.653294
												0.652257
												0.651826
												0.649968
												0.649717
												0.64825
												0.647456
												0.642018
												0.639786
												0.639764
												0.639527
												0.638109
												0.637664
												0.631386
												0.623974
												0.623744
												0.620928
												0.619042
												0.616065
												0.615735
												0.60851
												0.605582
												0.602295
												0.599504
												0.599353
												0.598055
												0.594464
												0.592251
												0.590319
												0.58921
												0.587817
												0.585511
												0.584414
												0.581401
												0.578783
												0.577565
												0.574191
												0.574046
												0.573491
												0.573431
												0.57266
												0.557434
												0.556331
												0.555376
												0.552544
												0.552035
												0.551925
												0.546199
												0.542434
												0.536674
												0.533182
												0.53251
												0.532174
												0.530785
												0.529375
												0.52752
												0.523528
												0.522945
												0.520848
												0.514301
												0.513257
												0.507583
												0.500592
												0.477609
												0.475076
												0.470618
												0.464037
												0.46139
												0.45973
												0.445591
												0.428735
												0.397886

## Sheet: Supplementary Fig 1
Supp. Fig 1a							Supp. Fig 1b			Supp. Fig 1d
			Disorder score					CD			SSP Score
	AMINO ACID	IUPRED2A	PRDOS	PONDR-fit	MFDp2		wavelength	0mM		BRCA2 residue		SSP score
3260	D	0.6948	0.9115	0.984	0.934		250	0.060597		3260	Asp	0.191
3261	D	0.5707	0.9016	0.991	0.922		249.5	-0.040474		3261	Asp	0.249
3262	Q	0.6183	0.9064	0.973	0.912		249	-0.038314		3262	Gln	0.253
3263	K	0.4801	0.8323	0.966	0.901		248.5	-0.173576		3263	Lys	0.297
3264	N	0.422	0.8195	0.948	0.891		248	-0.170576		3264	Asn	0.282
3265	C	0.4369	0.7349	0.935	0.881		247.5	-0.255549		3265	Cys	0.238
3266	K	0.4685	0.7447	0.93	0.873		247	-0.084355		3266	Lys	0.165
3267	K	0.4149	0.7291	0.934	0.864		246.5	-0.09417		3267	Lys	0.136
3268	R	0.4619	0.6904	0.923	0.856		246	0.093268		3268	Arg	0.088
3269	R	0.4119	0.6388	0.881	0.85		245.5	-0.162544		3269	Arg	0.119
3270	A	0.4541	0.5725	0.923	0.843		245	-0.221498		3270	Ala	0.145
3271	L	0.4652	0.511	0.877	0.829		244.5	-0.302297		3271	Leu	0.198
3272	D	0.4801	0.434	0.826	0.816		244	-0.29714		3272	Asp	0.253
3273	F	0.4119	0.383	0.802	0.805		243.5	-0.630404		3273	Phe	0.262
3274	L	0.4119	0.3409	0.733	0.795		243	-0.512825		3274	Leu	0.164
3275	S	0.4186	0.3098	0.667	0.786		242.5	-0.39791		3275	Ser	0.161
3276	R	0.4582	0.2898	0.642	0.774		242	-0.142092		3276	Arg	-0.086
3277	L	0.3529	0.2771	0.647	0.764		241.5	-0.292		3277	Leu	-0.891
3278	P	0.3599	0.2791	0.538	0.754		241	-0.537012		3278	Pro	0
3279	L	0.268	0.2951	0.509	0.745		240.5	-0.547077		3279	Leu	-0.258
3280	P	0.2094	0.289	0.39	0.736		240	-0.50851		3280	Pro	0
3281	P	0.2224	0.2801	0.333	0.731		239.5	-0.273324		3281	Pro	0
3282	P	0.3019	0.2615	0.325	0.726		239	-0.520611		3282	Pro	0
3283	V	0.2715	0.2501	0.343	0.723		238.5	-0.765402		3283	Val	-0.437
3284	S	0.3356	0.2359	0.307	0.721		238	-1.07996		3284	Ser	-0.07
3285	P	0.4051	0.2297	0.268	0.72		237.5	-1.02983		3285	Pro	0
3286	I	0.4051	0.2294	0.263	0.719		237	-1.05257		3286	Ile	-0.078
3287	C	0.3774	0.241	0.271	0.72		236.5	-1.28489		3287	Cys	-0.08
3288	T	0.3494	0.2517	0.303	0.721		236	-1.52899		3288	Thr	0.034
3289	F	0.3392	0.2678	0.372	0.721		235.5	-1.69789		3289	Phe	0.013
3290	V	0.422	0.2858	0.386	0.721		235	-1.53569		3290	Val	-0.293
3291	S	0.422	0.3074	0.397	0.722		234.5	-1.35297		3291	Ser	-0.385
3292	P	0.4087	0.3268	0.437	0.724		234	-1.43519		3292	Pro	0
3293	A	0.3807	0.3401	0.485	0.726		233.5	-1.85001		3293	Ala	-0.321
3294	A	0.3321	0.3444	0.445	0.728		233	-1.96428		3294	Ala	-0.287
3295	Q	0.3426	0.3537	0.418	0.734		232.5	-2.02738		3295	Gln	-0.134
3296	K	0.3215	0.3629	0.466	0.745		232	-1.99081		3296	Lys	-0.136
3297	A	0.3872	0.3723	0.489	0.757		231.5	-2.05176		3297	Ala	-0.158
3298	F	0.4051	0.387	0.447	0.769		231	-2.30242		3298	Phe	-0.183
3299	Q	0.4087	0.4006	0.391	0.782		230.5	-2.46242		3299	Gln	-0.577
3300	P	0.4979	0.4141	0.351	0.795		230	-2.58397		3300	Pro	0
3301	P	0.5854	0.4328	0.394	0.809		229.5	-2.84302		3301	Pro	0
3302	R	0.5139	0.4576	0.462	0.822		229	-2.77703		3302	Arg	-0.289
3303	S	0.4864	0.4814	0.536	0.835		228.5	-2.41679		3303	Ser	0.129
3304	C	0.5055	0.526	0.568	0.848		228	-2.53997		3304	Cys	0.32
3305	G	0.5254	0.5382	0.564	0.86		227.5	-2.81962		3305	Gly	0.29
3306	T	0.5176	0.5526	0.591	0.873		227	-3.1398		3306	Thr	0.301
3307	K	0.4541	0.5603	0.588	0.884		226.5	-3.44751		3307	Lys	0.126
3308	Y	0.4864	0.5639	0.568	0.895		226	-3.7763		3308	Tyr	-0.207
3309	E	0.5854	0.5662	0.502	0.908		225.5	-3.76028		3309	Glu	-0.615
3310	T	0.5992	0.5749	0.491	0.92		225	-3.80917		3310	Thr	-0.437
3311	P	0.5854	0.5794	0.511	0.93		224.5	-3.75167		3311	Pro	0
3312	I	0.5419	0.5951	0.566	0.941		224	-4.0037		3312	Ile	-0.318
3313	K	0.5342	0.6171	0.547	0.95		223.5	-3.65902		3313	Lys	-0.279
3314	K	0.562	0.6428	0.51	0.957		223	-3.49294		3314	Lys	-0.167
3315	K	0.5807	0.6562	0.508	0.96		222.5	-3.43751		3315	Lys	-0.121
3316	E	0.5665	0.6636	0.524	0.962		222	-3.67903		3316	Glu	-0.068
3317	L	0.562	0.6618	0.56	0.963		221.5	-3.57728		3317	Leu	-0.036
3318	N	0.4619	0.6558	0.539	0.963		221	-3.75018		3318	Asn	-0.255
3319	S	0.5707	0.6316	0.53	0.961		220.5	-3.55125		3319	Ser	-0.512
3320	P	0.5707	0.5991	0.555	0.959		220	-3.58562		3320	Pro	0
3321	Q	0.494	0.5706	0.639	0.956		219.5	-3.7211		3321	Gln	-0.551
3322	M	0.4652	0.5464	0.692	0.954		219	-3.96733		3322	Met	-0.705
3323	T	0.4766	0.5215	0.715	0.951		218.5	-4.08648		3323	Thr	-0.506
3324	P	0.422	0.485	0.728	0.949		218	-4.11827		3324	Pro	0
3325	F	0.4292	0.4817	0.759	0.946		217.5	-4.42968		3325	Phe	-0.496
3326	K	0.4256	0.4832	0.707	0.944		217	-4.3518		3326	Lys	-0.342
3327	K	0.4292	0.5149	0.72	0.942		216.5	-4.47998		3327	Lys	-0.178
3328	F	0.4766	0.5403	0.891	0.94		216	-4.46982		3328	Phe	-0.184
3329	N	0.4476	0.5718	0.94	0.939		215.5	-4.15817		3329	Asn	-0.025
3330	E	0.4369	0.6095	0.962	0.937		215	-4.2187		3330	Glu	0.018
3331	I	0.3872	0.6444	0.95	0.936		214.5	-4.1811		3331	Ile	0.07
3332	S	0.346	0.7053	0.969	0.934		214	-4.25252		3332	Ser	0.094
3333	L	0.3356	0.7437	0.971	0.932		213.5	-4.30789		3333	Leu	0.065
3334	L	0.3053	0.7817	0.974	0.93		213	-4.79168		3334	Leu	0.03
3335	E	0.2328	0.8502	0.967	0.928		212.5	-5.0039		3335	Glu	0.198
3336	S	0.3426	0.8546	0.967	0.926		212	-4.76598		3336	Ser	0.211
3337	N	0.3087	0.9073	0.927	0.924		211.5	-4.91634		3337	Asn	0.275
							211	-5.23242
							210.5	-5.72624
							210	-6.00627
							209.5	-6.51596
							209	-7.34964
							208.5	-7.51111
							208	-7.78913
							207.5	-7.1844
							207	-7.54204
							206.5	-8.08478
							206	-8.65321
							205.5	-8.61697
							205	-9.11619
							204.5	-9.87476
							204	-10.3831
							203.5	-10.4424
							203	-10.3021
							202.5	-10.7294
							202	-11.0301
							201.5	-11.1109
							201	-10.7515
							200.5	-10.7318
							200	-11.0065

## Sheet: Supplementary  Fig 2
supp. Fig 2a
[CTRB] nM	WT ssDNA	(% complex)			4A ssDNA	(% complex)		F/A ssDNA	(% complex)
	exp. #1	exp. #2	exp. #3	exp. #4	exp. #1	exp. #2	exp. #3	exp. #1	exp. #2	exp. #3
0	0	0	0	0	0	0	0	0	0	0
200	24	24.2	26.6	24.4	0	0	4.4	22.9	34.4	24.9
400	43.8	41.6	44.5	54.1	4.5	1.8	0	42	56	40.9
600	57.2	49.8	75.4	60.1	9.4	1.1	0	53	64.8	50.1
800	68.3	62.2	79.8	66	0	0	0	62.1	69.8	65.6
[CTRB] nM	WT dsDNA	(% complex)			4A dsDNA	(% complex)		F/A dsDNA	(% complex)
	exp. #1	exp. #2	exp. #3	exp. #4	exp. #1	exp. #2	exp. #3	exp. #1	exp. #2	exp. #3
0	0	0	0	0	0	0	0	0	0	0
200	22.9	45.9	47.5	40.4	0	0	6.2	20.4	31.7	37.6
400	63	79.8	72.8	67.7	0	0	1.8	57.9	78.7	67.4
600	75.8	91	84	85	0	0	1.3	69.3	91.7	79.8
800	82.9	96.5	88.8	87.3	0	0	2.6	80.4	93.2	82.5
Supp. Fig 2b.									Supp. Fig 2c.
Supp. Fig 2b.
WT + Fork
	exp. #1	exp. #2	exp. #3	exp. #4	exp. #5	exp. #6
CTRB [nM]	(% complex)	(% complex)	(% complex)	(% complex)	(% complex)	(% complex)
0	0	0	0	0	0	0
250	52.9347	56.0934	47.62	61.4646	25.8881	47.6631
500	80.2615	81.2835	80.9607	79.422	86.878	90.5601
1000	87.5754	93.4202	93.7191	93.4004	87.58	95.1218
1500	94.2549	98.4853	98.3544	98.1604	98.6139	98.6546
WT + ssDNA
0	0	0	0	0	0	0
250	2.90938	9.29375	14.884	14.1949	5.23176	12.3348
500	17.2793	21.4629	45.0824	28.9734	47.6034	34.1453
1000	48.1122	61.8395	67.6804	60.8301	55.3444	60.6115
1500	70.7961	78.2025	73.2501	70.8384	76.028	76.8503
WT + dsDNA
0	0	0	0	0	0	0
250	1.61212	5.72903	13.3048	14.7649	0.729839	8.32772
500	35.498	29.1983	36.5209	21.0219	38.874	31.1228
1000	56.6613	58.3176	69.2662	58.6402	50.6145	69.4131
1500	75.8699	70.694	74.7012	74.3694	78.0513	85.0355
F/A + Fork	exp. #1	exp. #2	exp. #3
CTRB [nM]	(% complex)	(% complex)	(% complex)
0	0	0	0
250	58.9231	31.4298	59.5719
500	77.0486	78.922	83.7271
1000	85.0347	91.6833	87.2837
1500	90.9372	83.5366	82.624
F/A + ssDNA
0	0	0	0
250	12.61	11.0793	20.3202
500	26.1986	25.6279	50.9673
1000	34.6193	73.7739	62.1574
1500	69.6461	73.5328	62.0537
F/A + dsDNA
0	0	0	0
250	10.2276	9.14709	11.1791
500	38.5571	24.342	43.3742
1000	51.9383	61.6543	63.9979
1500	77.1477	56.7765	60.7286

## Sheet: Supplementary Fig  3
Supp. Fig 3a
Supp. Fig 3b
Supp. Fig 3c.
Supp. Fig 3d

## Sheet: Supplementary  Fig 4
Supp. Fig. 4
